# Supplementary material for: Risk factors for scabies, tungiasis, and tinea infections among schoolchildren in southern Ethiopia: A cross-sectional Bayesian multilevel model
Source: PLoS Negl Trop Dis. 2021 Oct 6;15(10):e0009816. doi: 10.1371/journal.pntd.0009816 (PMC8494366; doi:10.1371/journal.pntd.0009816)
Supplement: S1 Data — (XLSX) [file pntd.0009816.s003.xlsx]

## Sheet: Sheet1
ChildID	School	Grade	Childsex	Childage	Householdmember	Fingernailtrimmed	Uncleanfingernail	Habitofwalkingbarefoot	Presenseoffootwearduringexamination	Fatheroccuption	Motheroccuption	Mothereducation	Fathereducation	Wealthindex	Accesstohealtheducationonpersonalhygiene	Scabies	Tungiasis	Tineainfections	any skinproblom	Sharingbed	Sharingcombs	Sharingclothes	Hairwashingfrequency	Bodywashingfrequency	Legandfeetwashingfrequency	Tineacapitis	Tineacorporis	Tineapedis	Tineaunguium	Tineacruris	Tineamanuum	Tineafaciei	ScbiesHandsinterdigitalplaceswristsarmselbows	Scabiesarmpit	ScabiesAbdomenchestmamillaperimammillararea	ScabiesBackareabuttockandgenitals	ScabiesFeetarea	Tungiasisfeetandhandarea
1	1	1	1	9	5	1	2	3	1	2	5	1	2	3	1	0	1	0	1	1	1	0	3	3	2	0	0	0	0	0	0	0	0	0	0	0	0	1
2	1	1	1	9	5	1	2	2	1	2	5	1	2	2	1	0	0	0	0	0	1	0	2	3	2	0	0	0	0	0	0	0	0	0	0	0	0	0
3	1	1	2	9	12	1	2	3	1	2	4	1	1	3	1	0	0	0	0	0	0	0	2	3	1	0	0	0	0	0	0	0	0	0	0	0	0	0
4	1	1	2	9	5	1	2	2	1	3	5	2	2	2	1	1	1	0	1	1	1	1	2	3	1	0	0	0	0	0	0	0	1	0	1	1	1	1
5	1	1	2	7	9	1	2	2	1	2	5	1	2	1	1	1	1	0	1	1	1	1	3	3	2	0	0	0	0	0	0	0	1	0	1	0	1	1
6	1	1	2	9	7	1	2	2	1	3	4	1	2	3	1	0	0	0	0	0	0	0	2	3	1	0	0	0	0	0	0	0	0	0	0	0	0	0
7	1	1	2	9	8	1	2	2	1	2	5	1	2	3	1	0	0	0	0	0	1	0	2	3	1	0	0	0	0	0	0	0	0	0	0	0	0	0
8	1	1	2	8	7	1	2	2	1	2	5	1	2	1	1	0	1	0	1	1	1	0	2	3	1	0	0	0	0	0	0	0	0	0	0	0	0	1
9	1	1	1	7	9	1	2	2	1	3	5	1	2	3	1	0	0	0	0	0	1	0	3	3	1	0	0	0	0	0	0	0	0	0	0	0	0	0
10	1	1	2	9	6	2	1	2	1	2	5	1	2	2	1	0	0	0	0	0	0	0	2	3	1	0	0	0	0	0	0	0	0	0	0	0	0	0
11	1	1	1	9	7	2	1	3	1	2	3	1	2	1	1	0	1	0	1	1	1	1	3	3	2	0	0	0	0	0	0	0	0	0	0	0	0	1
12	1	1	1	11	7	1	2	3	1	2	5	1	1	3	1	0	0	0	0	0	0	0	2	2	1	0	0	0	0	0	0	0	0	0	0	0	0	0
13	1	1	1	9	5	1	2	3	1	2	4	1	2	3	1	0	0	0	0	0	0	0	2	3	1	0	0	0	0	0	0	0	0	0	0	0	0	0
14	1	1	2	8	8	2	1	3	1	2	5	1	2	3	1	0	0	0	0	0	0	0	2	3	1	0	0	0	0	0	0	0	0	0	0	0	0	0
15	1	1	1	8	9	2	1	2	1	2	5	1	1	3	1	0	0	0	0	0	0	0	2	3	1	0	0	0	0	0	0	0	0	0	0	0	0	0
16	1	1	1	12	7	2	1	2	1	2	5	1	1	1	1	1	1	0	1	1	1	1	2	3	1	0	0	0	0	0	0	0	1	0	1	1	1	1
17	1	1	2	7	7	1	2	3	1	2	5	1	1	1	1	0	0	1	1	0	1	1	2	3	2	1	0	0	0	0	0	0	0	0	0	0	0	0
18	1	1	2	12	6	1	2	3	1	2	4	2	2	1	1	0	1	1	1	0	0	0	2	3	2	1	0	0	0	0	0	0	0	0	0	0	0	1
19	1	1	1	8	5	1	2	2	1	3	5	1	1	2	1	1	1	0	1	1	1	1	3	2	2	0	0	0	0	0	0	0	1	0	1	1	1	1
20	1	1	2	7	7	1	2	3	1	1	5	1	2	2	1	1	0	1	1	1	1	0	2	3	1	1	0	1	0	0	0	0	1	1	1	1	1	0
21	1	1	2	9	9	1	2	2	1	2	5	1	2	3	1	1	0	1	1	1	1	1	3	2	1	1	0	0	0	0	0	0	1	1	1	1	1	0
22	1	1	2	11	5	2	1	3	1	2	4	1	1	3	1	0	0	0	0	0	1	1	2	2	1	0	0	0	0	0	0	0	0	0	0	0	0	0
23	1	1	2	7	8	2	1	3	1	2	5	1	2	3	1	0	0	0	0	0	1	1	2	2	1	0	0	0	0	0	0	0	0	0	0	0	0	0
24	1	1	2	10	10	1	2	3	1		4	1		3	1	0	0	0	0	0	0	0	2	2	1	0	0	0	0	0	0	0	0	0	0	0	0	0
25	1	1	1	7	7	2	1	2	1	3	5	2	2	1	1	1	1	1	1	1	1	1	3	3	2	1	0	0	0	0	0	0	1	0	1	1	1	1
26	1	1	1	7	8	2	1	2	1	2	5	1	2	3	1	0	0	0	0	0	1	0	2	2	1	0	0	0	0	0	0	0	0	0	0	0	0	0
27	1	1	2	9	10	1	2	3	1	2	5	1	2	3	1	0	0	0	0	0	1	1	2	2	1	0	0	0	0	0	0	0	0	0	0	0	0	0
28	1	1	1	11	7	1	2	2	1	3	5	1	1	3	1	0	0	0	0	0	0	0	2	2	1	0	0	0	0	0	0	0	0	0	0	0	0	0
29	1	1	2	8	5	1	2	2	1	3	5	1	2	1	1	0	1	1	1	1	1	1	3	3	1	1	1	0	1	0	0	0	0	0	0	0	0	1
30	1	1	2	9	10	1	2	2	1	3	5	2	2	3	1	0	0	0	0	0	1	1	3	2	2	0	0	0	0	0	0	0	0	0	0	0	0	0
31	1	1	2	9	10	2	1	3	1	2	5	1	2	3	1	0	1	1	1	1	1	1	2	3	1	0	0	0	1	0	0	0	0	0	0	0	0	1
32	1	1	2	9	9	1	2	3	1	3	5	1	2	2	1	0	1	1	1	1	1	1	2	3	2	1	0	0	0	0	0	0	0	0	0	0	0	1
33	1	1	1	9	5	2	1	2	1	2	3	1	1	1	1	0	1	1	1	1	1	1	2	3	1	1	0	0	0	0	0	0	0	0	0	0	0	1
34	1	1	1	9	8	1	2	3	1	2	2	1	2	3	1	0	0	0	0	0	0	0	2	2	2	0	0	0	0	0	0	0	0	0	0	0	0	0
35	1	1	2	9	8	1	2	3	1	2	5	1	2	3	1	0	1	1	1	1	1	0	3	3	1	1	0	0	0	0	0	0	0	0	0	0	0	1
36	1	1	2	8	3	2	1	2	1	1	6	2	2	3	1	0	1	0	1	1	1	1	2	2	2	0	0	0	0	0	0	0	0	0	0	0	0	1
37	1	2	1	9	9	1	2	3	1	2	5	1	1	1	1	0	1	1	1	1	1	1	3	3	2	1	0	0	0	0	0	0	0	0	0	0	0	1
38	1	2	1	8	9	1	2	3	1	2	5	1	2	2	1	0	0	1	1	0	1	1	3	2	1	1	0	0	0	0	0	0	0	0	0	0	0	0
39	1	2	1	8	6	1	2	3	1	2	5	2	2	1	1	0	1	0	1	0	1	1	2	3	2	0	0	0	0	0	0	0	0	0	0	0	0	1
40	1	2	1	9	9	1	2	3	1		5	1		1	1	0	0	1	1	0	1	1	2	2	2	1	0	1	1	0	0	0	0	0	0	0	0	0
41	1	2	1	10	5	1	2	2	1	2	5	1	1	1	1	0	1	1	1	0	1	1	3	3	2	1	0	0	0	0	0	0	0	0	0	0	0	1
42	1	2	1	12	7	1	2	3	1	2	5	1	2	1	1	0	1	1	1	1	1	1	2	3	2	1	0	1	1	0	0	0	0	0	0	0	0	1
43	1	2	2	9	6	1	1	2	1	2	5	1	2	3	2	0	0	1	1	0	1	1	3	3	1	1	0	0	0	0	0	0	0	0	0	0	0	0
44	1	2	1	13	6	1	2	3	1	2	5	1	1	1	1	0	1	0	1	1	1	1	2	3	2	0	0	0	0	0	0	0	0	0	0	0	0	1
45	1	2	2	14	9	1	2	3	1	2	4	1	1	3	1	0	0	0	0	0	0	0	2	2	1	0	0	0	0	0	0	0	0	0	0	0	0	0
46	1	2	2	8	5	1	2	2	1		5	2		1	1	0	1	1	1	1	1	1	3	3	1	1	0	0	0	0	0	0	0	0	0	0	0	1
47	1	2	2	8	10	2	1	2	1	2	2	1	2	3	1	0	1	1	1	1	1	1	2	3	2	1	0	0	1	0	0	0	0	0	0	0	0	1
48	1	2	1	14	8	1	2	2	1	2	5	1	2	1	1	0	0	1	1	1	1	1	2	3	2	1	0	1	1	0	0	0	0	0	0	0	0	0
49	1	2	1	8	6	1	2	2	1	2	5	1	1	3	1	0	1	0	1	1	1	1	3	3	2	0	0	0	0	0	0	0	0	0	0	0	0	1
50	1	2	2	10	6	1	1	3	1	2	5	2	2	2	1	0	0	1	1	1	1	0	3	3	1	1	0	0	0	0	0	0	0	0	0	0	0	0
51	1	2	1	11	4	1	2	3	1	1	5	1	1	1	1	0	1	0	1	1	1	1	2	3	2	0	0	0	0	0	0	0	0	0	0	0	0	1
52	1	2	2	10	7	1	2	3	1	2	4	1	2	3	1	0	0	0	0	1	0	0	3	2	1	0	0	0	0	0	0	0	0	0	0	0	0	0
53	1	2	2	12	7	1	2	3	1	2	5	1	1	1	1	0	1	1	1	1	1	1	3	2	2	1	0	0	1	0	0	0	0	0	0	0	0	1
54	1	2	2	10	7	1	2	3	1	2	5	1	1	1	1	0	1	0	1	1	0	0	2	3	1	0	0	0	0	0	0	0	0	0	0	0	0	1
55	1	2	1	10	6	1	2	3	1	2	5	1	2	3	1	1	1	1	1	1	1	1	3	3	2	1	0	1	1	0	0	0	1	1	1	1	0	2
56	1	2	2	10	7	1	2	3	1	2	5	1	2	3	1	0	1	1	1	1	1	1	2	2	1	1	0	1	0	0	0	0	0	0	0	0	0	1
57	1	2	1	10	8	1	2	3	1	3	5	1	2	3	1	0	1	0	1	1	1	1	3	3	2	0	0	0	0	0	0	0	0	0	0	0	0	1
58	1	2	2	10	14	1	2	3	1	2	5	1	2	3	1	0	0	0	0	0	1	0	3	2	1	0	0	0	0	0	0	0	0	0	0	0	0	0
59	1	2	2	10	6	1	2	3	1	2	5	1	1	1	1	0	1	1	1	1	1	0	3	3	2	1	0	0	0	0	0	1	0	0	0	0	0	1
60	1	2	2	12	8	1	2	3	1	1	3	2	2	2	1	0	0	0	0	0	0	0	2	3	1	0	0	0	0	0	0	0	0	0	0	0	0	0
61	1	2	2	10	6	1	2	2	1	2	5	1	1	3	1	0	1	0	1	1	1	1	3	3	1	0	0	0	0	0	0	0	0	0	0	0	0	1
62	1	2	2	10	8	1	2	3	1	2	5	1	2	1	1	0	1	0	1	1	1	1	3	3	2	0	0	0	0	0	0	0	0	0	0	0	0	1
63	1	2	1	9	9	2	1	3	1	2	5	1	2	3	1	0	0	0	0	0	0	0	2	3	1	0	0	0	0	0	0	0	0	0	0	0	0	0
64	1	2	1	9	6	1	2	2	1	2	5	1	2	3	1	0	0	1	1	1	1	1	3	3	2	1	0	0	0	0	0	0	0	0	0	0	0	0
65	1	2	1	8	11	1	2	2	1	2	5	1	2	3	1	0	0	0	0	0	0	0	2	3	2	0	0	0	0	0	0	0	0	0	0	0	0	0
66	1	2	1	13	8	2	1	2	1	2	4	1	2	2	1	0	0	0	0	0	0	0	2	3	2	0	0	0	0	0	0	0	0	0	0	0	0	0
67	1	2	2	10	4	2	1	2	1	3	3	1	1	3	1	0	1	1	1	1	1	1	2	3	2	1	0	1	1	0	0	0	0	0	0	0	0	1
68	1	2	1	9	10	2	2	3	1	1	5	2	2	2	1	0	0	0	0	1	0	1	3	2	1	0	0	0	0	0	0	0	0	0	0	0	0	0
69	1	2	2	9	7	1	2	3	1	1	4	1	2	3	1	0	1	0	1	0	1	1	2	3	2	0	0	0	0	0	0	0	0	0	0	0	0	1
70	1	2	2	12	13	1	2	2	1	2	5	2	2	3	1	0	1	0	1	1	1	0	2	3	1	0	0	0	0	0	0	0	0	0	0	0	0	1
71	1	2	2	9	8	2	1	2	1	2	5	1	2	3	1	0	0	0	0	0	0	0	2	3	1	0	0	0	0	0	0	0	0	0	0	0	0	0
72	1	2	2	10	9	1	2	3	1	2	5	1	2	3	1	0	1	0	1	0	1	1	3	3	2	0	0	0	0	0	0	0	0	0	0	0	0	1
73	1	3	1	10	5	2	1	2	1	1	1	2	1	2	1	0	0	1	1	1	1	1	3	3	1	1	0	1	1	0	0	0	0	0	0	0	0	0
74	1	3	1	12	4	2	2	2	1		5	1		3	2	0	0	1	1	1	1	1	3	2	2	1	0	0	1	0	0	0	0	0	0	0	0	0
75	1	3	2	12	5	1	2	2	1	2	5	1	1	3	1	0	1	0	1	0	1	1	2	2	1	0	0	0	0	0	0	0	0	0	0	0	0	1
76	1	3	1	10	6	1	2	2	1	2	5	1	1	2	1	0	0	1	1	1	1	1	3	3	2	1	0	1	1	0	0	0	0	0	0	0	0	0
77	1	3	2	11	8	1	2	2	1	2	6	2	2	3	1	0	1	0	1	1	1	1	2	2	1	0	0	0	0	0	0	0	0	0	0	0	0	1
78	1	3	2	10	6	2	1	2	1	1	5	2	2	3	1	0	0	1	1	1	1	1	2	3	1	1	0	0	1	0	0	0	0	0	0	0	0	0
79	1	3	1	12	7	1	2	3	1	1	5	1	2	2	1	0	0	1	1	1	1	1	2	2	2	1	0	0	1	1	1	0	0	0	0	0	0	0
80	1	3	1	10	7	2	1	3	1	3	5	2	2	1	1	0	1	0	1	1	1	1	2	2	1	0	0	0	0	0	0	0	0	0	0	0	0	1
81	1	3	2	11	7	1	2	3	1	2	2	1	2	1	1	0	1	0	1	0	1	1	2	3	2	0	0	0	0	0	0	0	0	0	0	0	0	1
82	1	3	1	10	5	1	2	3	1	2	5	2	1	3	1	0	0	0	0	0	0	0	2	2	1	0	0	0	0	0	0	0	0	0	0	0	0	0
83	1	3	1	10	7	2	1	2	1	2	5	1	2	2	1	0	1	0	1	1	1	1	2	3	2	0	0	0	0	0	0	0	0	0	0	0	0	1
84	1	3	1	11	3	1	1	2	1	2			1	1	1	0	1	1	1	1	1	1	3	2	1	1	0	0	0	0	0	0	0	0	0	0	0	1
85	1	3	2	12	6	1	2	2	1	2	5	1	1	1	1	0	1	0	1	1	1	1	3	3	2	0	0	0	0	0	0	0	0	0	0	0	0	1
86	1	3	1	12	7	1	2	2	1	2	2	2	2	1	1	0	0	0	0	0	0	0	2	2	1	0	0	0	0	0	0	0	0	0	0	0	0	0
87	1	3	2	14	7	1	1	2	1	2	5	2	2	2	1	0	1	1	1	0	1	1	3	3	2	1	0	0	0	0	0	0	0	0	0	0	0	1
88	1	3	1	11	7	1	2	2	1	2	5	2	2	3	1	0	0	0	0	0	1	1	2	2	1	0	0	0	0	0	0	0	0	0	0	0	0	0
89	1	3	2	10	8	1	2	2	1	3	5	2	2	1	1	0	1	0	1	0	1	1	3	3	2	0	0	0	0	0	0	0	0	0	0	0	0	1
90	1	3	2	11	11	1	2	2	1	2	3	1	2	2	1	0	0	0	0	0	0	0	2	2	2	0	0	0	0	0	0	0	0	0	0	0	0	0
91	1	3	2	10	7	1	2	3	1	2	5	1	2	3	1	0	0	0	0	0	1	0	3	2	2	0	0	0	0	0	0	0	0	0	0	0	0	0
92	1	3	2	13	7	2	1	3	1	3	5	1	2	3	1	0	0	0	0	0	0	0	3	2	1	0	0	0	0	0	0	0	0	0	0	0	0	0
93	1	3	2	14	7	1	2	2	1	2	5	1	1	3	1	0	0	0	0	0	0	0	3	2	1	0	0	0	0	0	0	0	0	0	0	0	0	0
94	1	3	1	11	10	1	2	2	1	2	5	1	1	1	1	0	1	0	1	1	1	1	3	2	2	0	0	0	0	0	0	0	0	0	0	0	0	1
95	1	3	1	12	7	1	2	2	1	3	5	1	2	1	1	0	1	1	1	1	1	1	2	2	2	1	0	1	0	0	0	0	0	0	0	0	0	1
96	1	3	1	12	7	1	2	2	1	3	5	1	2	3	1	0	1	1	1	1	1	1	3	3	1	1	0	1	1	0	0	0	0	0	0	0	0	1
97	1	3	2	12	8	1	2	2	1	3	5	1	2	3	1	0	1	0	1	0	1	0	2	3	1	0	0	0	0	0	0	0	0	0	0	0	0	1
98	1	3	1	12	8	1	2	2	1	2	5	1	2	3	1	0	1	0	1	1	1	1	2	3	1	0	0	0	0	0	0	0	0	0	0	0	0	1
99	1	3	1	12	6	2	2	2	1	2	3	1	2	2	1	0	1	1	1	1	1	1	3	3	2	1	0	0	0	0	0	0	0	0	0	0	0	1
100	1	3	2	9	7	1	1	2	1	2	5	1	2	3	1	0	0	0	0	0	0	0	2	2	2	0	0	0	0	0	0	0	0	0	0	0	0	0
101	1	3	1	10	6	1	2	2	1	2	5	1	2	1	1	0	1	1	1	1	1	1	3	2	1	1	0	1	1	0	0	0	0	0	0	0	0	1
102	1	3	2	10	8	1	2	2	1	2	5	1	2	1	1	0	1	0	1	0	1	0	3	2	2	0	0	0	0	0	0	0	0	0	0	0	0	1
103	1	3	1	11	6	1	2	2	1	2	5	1	2	2	1	0	0	0	0	0	0	0	2	2	1	0	0	0	0	0	0	0	0	0	0	0	0	0
104	1	3	1	10	10	1	2	2	1	1	5	1	2	3	1	0	0	0	0	0	0	0	2	2	1	0	0	0	0	0	0	0	0	0	0	0	0	0
105	1	3	2	12	7	1	2	2	1	2	5	1	1	3	1	0	0	1	1	1	1	1	2	3	1	0	0	1	0	0	0	0	0	0	0	0	0	0
106	1	3	2	12	5	1	2	3	1	2	5	1	1	1	1	0	1	1	1	0	0	1	3	2	1	1	0	0	0	0	0	0	0	0	0	0	0	1
107	1	3	1	12	7	1	2	2	1	2	5	1	2	1	1	0	1	0	1	1	1	1	2	2	1	0	0	0	0	0	0	0	0	0	0	0	0	1
108	1	3	1	13	6	1	2	2	1	2	4	1	2	1	1	0	1	1	1	1	1	1	3	2	2	1	0	0	0	0	0	0	0	0	0	0	0	1
109	1	4	1	12	6	1	2	3	1	1	3	2	2	3	1	0	0	1	1	1	1	1	3	2	1	1	0	1	1	1	0	0	0	0	0	0	0	0
110	1	4	2	10	4	1	2	3	1	2	3	2	1	2	1	0	1	0	1	1	1	1	3	3	2	0	0	0	0	0	0	0	0	0	0	0	0	1
111	1	4	2	11	6	1	2	3	1	3	3	2	2	3	1	0	0	0	0	0	1	0	2	2	1	0	0	0	0	0	0	0	0	0	0	0	0	0
112	1	4	1	13	7	1	2	3	1	2	5	1	2	3	1	0	0	0	0	0	1	0	2	2	1	0	0	0	0	0	0	0	0	0	0	0	0	0
113	1	4	1	11	4	2	1	1	1	2	5	2	2	2	1	0	0	1	1	1	1	1	3	3	2	1	0	0	1	0	0	0	0	0	0	0	0	0
114	1	4	1	10	9	1	2	3	1	2	5	1	1	3	1	0	0	0	0	0	1	0	2	2	1	0	0	0	0	0	0	0	0	0	0	0	0	0
115	1	4	1	12	11	2	1	3	1	3	3	1	2	3	1	0	0	0	0	0	0	0	2	2	1	0	0	0	0	0	0	0	0	0	0	0	0	0
116	1	4	1	10	8	1	2	3	1	2	5	2	2	3	1	0	0	0	0	0	0	0	2	2	1	0	0	0	0	0	0	0	0	0	0	0	0	0
117	1	4	2	12	5	2	1	2	1	3	3	1	2	1	1	0	1	1	1	1	1	1	3	2	1	0	0	0	1	0	1	0	0	0	0	0	0	1
118	1	4	1	13	7	1	2	2	1	2	5	1	1	3	1	0	0	0	0	0	1	1	2	2	2	0	0	0	0	0	0	0	0	0	0	0	0	0
119	1	4	1	12	8	1	2	2	1	3	3	2	2	1	1	0	1	0	1	1	1	0	3	2	1	0	0	0	0	0	0	0	0	0	0	0	0	1
120	1	4	2	14	9	1	2	3	1	2	5	2	2	3	1	0	0	0	0	0	0	0	3	2	1	0	0	0	0	0	0	0	0	0	0	0	0	0
121	1	4	2	14	6	2	1	3	1	2	5	2	2	3	2	0	0	0	0	0	0	0	2	2	1	0	0	0	0	0	0	0	0	0	0	0	0	0
122	1	4	2	12	8	2	1	2	1	2	5	1	2	1	1	0	1	1	1	0	1	0	3	2	1	1	0	0	0	0	0	0	0	0	0	0	0	1
123	1	4	1	13	8	1	2	3	1	2	5	1	2	3	1	0	1	0	1	1	1	1	2	3	2	0	0	0	0	0	0	0	0	0	0	0	0	1
124	1	4	1	12	8	1	2	3	1	2	5	1	1	3	1	0	0	1	1	1	1	1	3	3	1	1	0	0	1	0	0	0	0	0	0	0	0	0
125	1	4	2	12	7	2	1	2	1	2	4	1	1	1	1	0	1	0	1	0	1	0	3	2	2	0	0	0	0	0	0	0	0	0	0	0	0	1
126	1	4	1	13	7	1	2	2	1	3	4	2	2	3	1	0	0	0	0	0	0	0	2	2	1	0	0	0	0	0	0	0	0	0	0	0	0	0
127	1	4	1	11	7	1	2	2	1	2	5	1	1	1	1	0	0	1	1	1	1	0	3	2	1	1	0	1	1	0	0	0	0	0	0	0	0	0
128	1	4	2	13	8	1	2	3	1	3	4	1	2	3	1	0	0	0	0	1	0	0	3	2	1	0	0	0	0	0	0	0	0	0	0	0	0	0
129	1	4	1	13	5	2	1	3	1	1	5	1	2	3	1	0	0	1	1	1	1	0	2	3	2	1	0	0	1	0	0	0	0	0	0	0	0	0
130	1	4	1	12	9	2	1	3	1	1	5	2	2	3	1	0	0	0	0	1	1	0	3	2	1	0	0	0	0	0	0	0	0	0	0	0	0	0
131	1	4	2	14	5	1	2	3	1	2	5	1	2	3	1	0	0	0	0	1	0	0	3	3	1	0	0	0	0	0	0	0	0	0	0	0	0	0
132	1	4	1	10	9	1	2	2	1	2	5	1	2	1	1	0	0	0	0	1	0	0	3	3	1	0	0	0	0	0	0	0	0	0	0	0	0	0
133	1	4	2	14	4	1	2	3	1		3	1		3	1	0	1	0	1	1	1	1	2	3	2	0	0	0	0	0	0	0	0	0	0	0	0	1
134	1	4	1	12	8	1	2	2	1	2	5	2	2	1	1	0	1	0	1	0	1	1	2	2	1	0	0	0	0	0	0	0	0	0	0	0	0	1
135	1	4	1	10	9	2	1	2	1	3	5	1	2	1	1	0	1	1	1	0	1	1	3	2	1	1	0	1	1	1	0	0	0	0	0	0	0	1
136	1	4	2	14	7	1	2	3	1	2	5	2	1	1	1	0	1	0	1	0	0	0	2	2	2	0	0	0	0	0	0	0	0	0	0	0	0	1
137	1	4	2	13	12	1	2	2	1	2	4	2	2	3	1	0	0	0	0	0	0	1	3	2	2	0	0	0	0	0	0	0	0	0	0	0	0	0
138	1	4	1	14	6	1	2	3	1	2	4	1	2	1	1	0	1	0	1	1	1	1	2	2	1	0	0	0	0	0	0	0	0	0	0	0	0	1
139	1	4	2	12	7	2	1	2	1		5	2		1	1	0	1	1	1	1	1	1	2	2	1	1	0	0	0	0	0	0	0	0	0	0	0	1
140	1	4	2	12	6	1	2	3	1	3	3	1	2	2	1	0	1	0	1	1	1	1	2	2	2	0	0	0	0	0	0	0	0	0	0	0	0	2
141	1	4	1	14	6	1	2	3	1	2	4	1	1	3	1	0	0	0	0	0	0	0	3	2	2	0	0	0	0	0	0	0	0	0	0	0	0	0
142	1	4	1	14	7	1	2	2	1	2	5	1	2	3	1	0	1	1	1	1	1	1	2	2	2	1	1	1	1	0	0	0	0	0	0	0	0	1
143	1	4	1	11	4	2	1	3	1	2	5	1	1	2	1	0	1	0	1	1	0	1	3	2	1	0	0	0	0	0	0	0	0	0	0	0	0	1
144	1	4	2	13	5	1	2	3	1	2	5	1	1	1	1	0	0	1	1	0	0	0	2	2	2	1	0	0	0	0	0	0	0	0	0	0	0	0
145	1	5	2	13	6	1	2	3	1		5	1		3	1	0	1	1	1	1	1	1	3	2	1	1	0	0	0	0	0	0	0	0	0	0	0	1
146	1	5	2	13	8	1	2	3	1	2	5	1	1	1	1	0	1	0	1	0	0	0	2	2	1	0	0	0	0	0	0	0	0	0	0	0	0	1
147	1	5	1	13	7	1	2	3	1	3	5	1	2	2	1	0	1	0	1	1	0	1	3	3	2	0	0	0	0	0	0	0	0	0	0	0	0	1
148	1	5	1	13	7	2	1	3	1	2	5	1	1	1	1	0	1	1	1	1	1	0	2	2	1	1	0	0	1	0	0	0	0	0	0	0	0	1
149	1	5	2	13	7	1	2	3	1	2	5	2	2	3	1	0	0	0	0	0	0	0	2	2	1	0	0	0	0	0	0	0	0	0	0	0	0	0
150	1	5	2	13	6	1	2	3	1	2	5	1	2	3	1	0	1	0	1	1	1	0	3	2	1	0	0	0	0	0	0	0	0	0	0	0	0	1
151	1	5	1	13	7	1	2	3	1	2	5	1	2	1	1	0	1	0	1	1	1	1	3	2	2	0	0	0	0	0	0	0	0	0	0	0	0	1
152	1	5	2	13	7	1	2	3	1	1	3	2	2	3	1	0	1	0	1	1	1	1	2	2	1	0	0	0	0	0	0	0	0	0	0	0	0	1
153	1	5	2	14	9	2	1	3	1	2	5	1	2	3	1	0	1	1	1	1	1	1	2	3	1	1	1	0	1	0	0	0	0	0	0	0	0	1
154	1	5	2	13	5	1	2	3	1	2	5	1	1	3	1	0	1	0	1	1	1	1	2	2	2	0	0	0	0	0	0	0	0	0	0	0	0	1
155	1	5	2	13	4	1	2	3	1	2	5	1	1	1	1	0	1	0	1	1	0	1	3	2	2	0	0	0	0	0	0	0	0	0	0	0	0	1
156	1	5	2	13	3	2	1	2	1		2	1		1	1	0	1	0	1	1	0	0	3	2	1	0	0	0	0	0	0	0	0	0	0	0	0	1
157	1	5	1	13	8	2	1	3	1	2	5	1	2	3	1	0	0	0	0	0	0	0	2	2	1	0	0	0	0	0	0	0	0	0	0	0	0	0
158	1	5	2	13	6	1	2	3	1	3	4	1	2	3	1	0	1	0	1	1	1	0	3	3	2	0	0	0	0	0	0	0	0	0	0	0	0	1
159	1	5	1	14	9	1	2	3	1	3	3	1	2	3	1	0	0	0	0	0	0	0	2	3	1	0	0	0	0	0	0	0	0	0	0	0	0	0
160	1	5	1	13	6	2	1	3	1	2	5	1	2	3	1	0	0	0	0	0	0	1	2	3	1	0	0	0	0	0	0	0	0	0	0	0	0	0
161	1	5	1	13	9	2	1	3	1	3	5	1	1	1	1	0	0	1	1	1	1	1	3	2	2	1	0	0	1	0	0	0	0	0	0	0	0	0
162	1	5	2	13	9	1	2	3	1	3	5	1	1	1	1	0	1	1	1	1	1	1	3	2	2	1	1	1	1	0	0	0	0	0	0	0	0	1
163	1	5	1	14	5	1	2	3	1	2	5	1	1	3	1	0	0	0	0	0	0	0	2	2	1	0	0	0	0	0	0	0	0	0	0	0	0	0
164	1	5	1	13	5	1	2	3	1		2	1		1	1	0	0	1	1	1	1	1	3	2	2	1	0	1	1	0	0	0	0	0	0	0	0	0
165	1	5	2	13	7	1	2	3	1	2	5	2	2	1	1	0	0	1	1	0	1	0	2	2	1	1	0	1	1	1	0	0	0	0	0	0	0	0
166	1	5	2	13	8	1	2	2	1	1	5	2	2	2	1	0	1	0	1	1	0	0	3	3	2	0	0	0	0	0	0	0	0	0	0	0	0	1
167	1	5	1	14	4	2	1	2	1	3	5	2	1	2	1	0	1	1	1	1	0	0	2	3	2	1	0	0	0	0	0	0	0	0	0	0	0	1
168	1	5	2	13	14	1	2	3	1	2	5	1	2	2	1	0	0	0	0	0	1	0	2	2	1	0	0	0	0	0	0	0	0	0	0	0	0	0
169	1	5	2	13	7	2	1	3	1	3	5	1	2	1	1	0	1	0	1	1	0	0	3	2	2	0	0	0	0	0	0	0	0	0	0	0	0	1
170	1	5	1	13	6	1	2	3	1	2	5	1	2	2	1	0	0	0	0	0	0	0	2	3	1	0	0	0	0	0	0	0	0	0	0	0	0	0
171	1	5	1	13	7	1	2	2	1	2	5	1	2	1	1	0	1	1	1	1	1	1	2	2	2	1	0	0	0	0	0	0	0	0	0	0	0	1
172	1	5	1	13	7	1	2	2	1	3	5	1	2	1	1	0	0	1	1	1	1	1	2	2	2	1	0	0	1	1	1	0	0	0	0	0	0	0
173	1	5	1	14	7	1	2	3	1	2	3	2	2	1	1	0	1	1	1	1	1	1	2	2	1	1	1	1	0	0	0	0	0	0	0	0	0	1
174	1	5	1	14	8	2	1	3	1	4	5	1	2	1	1	0	0	1	1	1	1	1	3	2	2	1	1	1	0	0	0	0	0	0	0	0	0	0
175	1	5	1	13	8	1	2	3	1	3	3	2	2	3	1	0	0	1	1	1	1	1	2	3	1	1	0	0	0	0	0	0	0	0	0	0	0	0
176	1	5	1	14	8	1	2	3	1	2	5	1	2	1	1	0	0	1	1	1	1	1	2	2	2	0	1	1	0	0	0	0	0	0	0	0	0	0
177	1	5	2	13	11	1	2	3	1	2	5	2	2	2	1	0	1	0	1	1	1	1	3	2	2	0	0	0	0	0	0	0	0	0	0	0	0	1
178	1	5	2	13	6	1	2	3	1	3	5	1	2	3	1	0	1	0	1	1	1	1	2	3	1	0	0	0	0	0	0	0	0	0	0	0	0	1
179	1	5	2	14	3	1	2	2	1	4	3	2	2	1	1	0	1	0	1	0	0	0	3	2	2	0	0	0	0	0	0	0	0	0	0	0	0	1
180	1	5	1	14	7	1	2	2	1	3	5	1	1	3	1	0	1	1	1	1	1	0	2	3	1	1	1	1	0	0	0	0	0	0	0	0	0	1
181	1	6	2	14	4	2	2	1	2		3	2		1	1	0	1	0	1	1	1	1	2	2	2	0	0	0	0	0	0	0	0	0	0	0	0	1
182	1	6	1	14	5	2	1	2	1	2	5	2	2	1	1	0	1	1	1	0	1	0	2	2	2	1	0	1	0	0	0	0	0	0	0	0	0	1
183	1	6	1	13	11	1	2	3	1	2	5	2	2	3	1	0	0	0	0	1	0	0	3	2	1	0	0	0	0	0	0	0	0	0	0	0	0	0
184	1	6	1	13	3	1	2	2	1		5	1		3	1	0	1	0	1	1	1	1	3	3	2	0	0	0	0	0	0	0	0	0	0	0	0	1
185	1	6	1	14	6	1	2	1	2	1	5	1	2	2	2	0	1	0	1	1	1	1	3	2	2	0	0	0	0	0	0	0	0	0	0	0	0	1
186	1	6	1	14	7	1	2	1	1	2	5	1	2	1	1	0	1	1	1	1	1	0	2	2	2	0	0	0	0	1	0	0	0	0	0	0	0	1
187	1	6	1	14	10	2	2	1	1	2	5	1	2	3	1	0	1	1	1	1	1	0	3	2	2	1	0	1	0	0	0	0	0	0	0	0	0	1
188	1	6	2	13	11	1	2	3	1	2	3	2	2	2	1	0	1	0	1	0	1	0	2	3	2	0	0	0	0	0	0	0	0	0	0	0	0	1
189	1	6	1	13	7	2	1	2	2	2	5	1	1	3	1	0	0	1	1	1	0	1	2	2	1	1	1	1	0	0	0	0	0	0	0	0	0	0
190	1	6	1	14	8	2	1	3	1	2			2	1	1	0	1	0	1	1	1	1	3	2	2	0	0	0	0	0	0	0	0	0	0	0	0	1
191	1	6	2	13	4	2	1	2	1	2			2	1	1	0	1	0	1	0	1	0	2	2	1	0	0	0	0	0	0	0	0	0	0	0	0	1
192	1	6	2	13	8	1	2	2	2	3	3	2	2	3	2	0	0	0	0	1	0	0	3	2	1	0	0	0	0	0	0	0	0	0	0	0	0	0
193	1	6	2	13	10	1	2	3	1	2	5	1	2	3	1	0	1	0	1	0	1	0	2	3	2	0	0	0	0	0	0	0	0	0	0	0	0	1
194	1	6	2	14	7	2	1	3	1	2	5	1	1	3	1	0	0	1	1	0	1	0	3	3	2	0	1	0	0	0	0	0	0	0	0	0	0	0
195	1	6	1	14	4	2	2	3	1		5	1		3	1	0	0	1	1	0	1	1	2	3	1	0	0	1	0	0	0	0	0	0	0	0	0	0
196	1	6	1	14	7	2	2	1	1	2	5	1	1	3	2	0	1	0	1	1	1	1	2	3	2	0	0	0	0	0	0	0	0	0	0	0	0	1
197	1	6	2	14	4	1	2	3	1	2	3	1	2	3	1	0	0	0	0	1	1	0	3	2	2	0	0	0	0	0	0	0	0	0	0	0	0	0
198	1	6	1	14	8	2	1	3	1	3	2	1	2	3	1	0	1	1	1	1	0	1	2	2	1	1	0	0	0	0	0	0	0	0	0	0	0	1
199	1	6	1	13	6	2	1	3	1	2	5	1	2	2	1	0	1	1	1	1	1	1	2	3	2	0	0	0	1	0	0	1	0	0	0	0	0	1
200	1	6	2	14	7	2	1	3	1	2	5	1	1	1	1	0	1	1	1	1	0	0	2	2	2	0	1	0	0	0	0	0	0	0	0	0	0	1
201	1	6	1	14	6	1	2	3	1	2	3	2	2	2	1	0	0	0	0	0	1	0	2	3	2	0	0	0	0	0	0	0	0	0	0	0	0	0
202	1	6	1	13	11	2	1	3	1	3	5	1	2	3	2	0	1	1	1	1	0	0	3	3	2	0	0	0	0	1	0	0	0	0	0	0	0	1
203	1	6	1	13	7	2	1	2	1	4	5	1	2	3	1	0	1	1	1	1	0	0	2	3	1	1	0	1	0	0	0	0	0	0	0	0	0	1
204	1	6	1	13	7	1	2	3	1	3	3	2	2	2	1	0	1	1	1	0	1	0	2	2	1	1	0	0	0	0	0	0	0	0	0	0	0	1
205	1	6	2	13	5	1	2	3	1	2	5	1	2	2	1	0	0	0	0	0	1	0	2	2	1	0	0	0	0	0	0	0	0	0	0	0	0	0
206	1	6	1	13	9	1	2	3	1	3	3	1	2	3	1	0	0	0	0	1	1	1	3	2	1	0	0	0	0	0	0	0	0	0	0	0	0	0
207	1	6	1	14	6	2	2	3	1		5	2		2	1	0	0	1	1	0	1	0	3	3	1	1	0	0	0	0	0	0	0	0	0	0	0	0
208	1	6	1	13	5	2	1	2	1	3	5	1	2	1	1	0	1	1	1	1	1	0	2	2	1	1	1	1	0	0	0	0	0	0	0	0	0	1
209	1	6	2	14	9	1	2	3	1	2	5	1	1	3	1	0	1	0	1	1	1	0	2	3	2	0	0	0	0	0	0	0	0	0	0	0	0	1
210	1	6	2	14	8	1	2	3	1	2	5	1	2	3	1	0	1	0	1	1	1	0	2	2	2	0	0	0	0	0	0	0	0	0	0	0	0	1
211	1	6	2	13	8	1	2	3	1	2	5	1	2	2	1	0	1	0	1	1	1	0	3	3	1	0	0	0	0	0	0	0	0	0	0	0	0	1
212	1	6	1	13	10	1	2	3	1	3	5	1	2	3	1	0	1	0	1	1	1	0	3	3	2	0	0	0	0	0	0	0	0	0	0	0	0	1
213	1	6	2	13	8	1	2	3	1	2	3	1	2	3	1	0	1	1	1	1	1	0	3	2	1	1	1	0	1	0	0	0	0	0	0	0	0	1
214	1	6	2	14	8	1	1	1	1	2	5	2	2	2	2	0	1	0	1	1	1	0	2	3	2	0	0	0	0	0	0	0	0	0	0	0	0	1
215	1	6	1	14	7	1	2	3	1	2	5	1	1	3	1	0	0	0	0	0	1	0	2	2	1	0	0	0	0	0	0	0	0	0	0	0	0	0
216	1	6	1	13	8	1	2	3	1	2	5	1	2	3	1	0	0	0	0	0	1	0	2	2	1	0	0	0	0	0	0	0	0	0	0	0	0	0
217	2	1	1	7	7	1	2	3	1	2	4	1	2	2	2	0	1	0	1	1	1	0	3	3	2	0	0	0	0	0	0	0	0	0	0	0	0	2
218	2	1	2	10	5	2	2	2	1	2	5	1	2	1	1	0	1	0	1	1	1	0	2	2	1	0	0	0	0	0	0	0	0	0	0	0	0	1
219	2	1	1	12	5	1	2	3	1		5	1		2	1	0	1	1	1	1	1	0	3	2	2	1	0	0	0	0	0	0	0	0	0	0	0	1
220	2	1	1	7	6	1	2	3	1	2	3	1	2	2	2	0	0	1	1	1	1	1	2	3	1	1	0	0	0	0	0	0	0	0	0	0	0	0
221	2	1	1	7	6	1	2	3	1	3	2	1	1	2	2	0	0	1	1	1	1	0	3	2	2	1	0	0	0	0	0	0	0	0	0	0	0	0
222	2	1	2	7	6	2	2	2	1	2	2	1	1	2	1	0	0	0	0	1	1	0	2	2	1	0	0	0	0	0	0	0	0	0	0	0	0	0
223	2	1	1	12	5	1	2	3	1	3	5	1	2	1	1	0	0	1	1	1	1	0	3	2	2	1	0	0	0	0	0	0	0	0	0	0	0	0
224	2	1	1	7	5	2	1	3	1	2	2	1	1	1	2	0	1	1	1	1	0	0	2	2	2	1	0	0	0	0	0	0	0	0	0	0	0	1
225	2	1	1	7	6	1	2	3	1	3	2	1	2	2	2	0	1	0	1	1	0	1	2	3	1	0	0	0	0	0	0	0	0	0	0	0	0	1
226	2	1	1	9	4	2	1	2	1	3	6	2	2	2	2	0	1	0	1	1	0	0	3	3	2	0	0	0	0	0	0	0	0	0	0	0	0	1
227	2	1	2	10	4	1	1	2	1	2	2	1	2	1	2	0	1	0	1	1	1	0	2	2	2	0	0	0	0	0	0	0	0	0	0	0	0	1
228	2	1	2	12	5	1	2	3	1	3	3	1	2	2	2	1	0	1	1	1	1	0	3	3	1	1	0	0	0	0	0	0	1	0	1	1	1	0
229	2	1	2	12	6	1	1	3	1	3	5	1	2	2	1	0	1	1	1	0	1	0	3	2	1	1	0	0	0	0	0	0	0	0	0	0	0	1
230	2	1	1	8	6	1	2	3	1	2	5	1	1	1	2	1	0	1	1	1	1	0	2	2	2	1	0	0	0	0	0	0	1	0	1	1	1	0
231	2	1	2	8	7	1	2	3	1	2	2	1	2	2	2	1	0	1	1	1	1	0	2	3	1	1	1	1	0	0	0	0	1	0	1	1	1	0
232	2	1	1	9	7	1	2	3	1	2	2	1	2	3	2	0	0	0	0	1	0	0	3	2	2	0	0	0	0	0	0	0	0	0	0	0	0	0
233	2	1	2	7	8	1	2	3	1	2	5	1	1	1	2	0	1	0	1	1	1	0	3	2	1	0	0	0	0	0	0	0	0	0	0	0	0	1
234	2	1	2	7	5	1	2	3	1	3	5	1	2	2	2	1	0	1	1	1	0	0	3	2	1	0	0	0	0	0	0	1	1	1	1	1	1	0
235	2	1	2	7	7	1	2	3	1	2	5	1	1	3	2	0	0	0	0	1	1	0	3	2	2	0	0	0	0	0	0	0	0	0	0	0	0	0
236	2	1	2	7	9	1	2	3	1	2	5	1	1	1	2	0	0	1	1	0	1	0	2	2	1	1	0	0	0	0	0	0	0	0	0	0	0	0
237	2	1	2	12	5	1	2	1	1	2	2	1	2	2	1	0	0	0	0	1	1	0	2	2	2	0	0	0	0	0	0	0	0	0	0	0	0	0
238	2	1	1	7	5	1	2	3	1	2	5	1	1	2	2	0	0	1	1	0	1	1	2	3	2	1	0	1	0	0	0	0	0	0	0	0	0	0
239	2	1	1	7	4	1	2	3	1	1	6	2	2	2	2	0	0	1	1	0	1	1	2	3	1	1	0	0	0	0	0	0	0	0	0	0	0	0
240	2	1	1	7	7	1	2	2	1	2	5	1	1	2	2	0	0	1	1	0	1	1	2	3	2	1	0	0	0	0	0	0	0	0	0	0	0	0
241	2	1	1	9	4	2	1	3	1	3	3	2	2	2	2	0	1	0	1	1	0	1	2	2	1	0	0	0	0	0	0	0	0	0	0	0	0	1
242	2	1	1	7	5	2	1	3	1	2	5	1	1	1	2	0	1	0	1	1	0	1	3	2	2	0	0	0	0	0	0	0	0	0	0	0	0	1
243	2	1	1	7	5	1	2	3	1	2	3	2	2	2	2	0	0	1	1	1	0	1	3	2	2	1	0	0	0	0	0	0	0	0	0	0	0	0
244	2	1	1	7	6	1	1	3	1	1	5	2	2	2	2	0	1	1	1	1	1	1	3	3	1	1	0	0	0	0	0	0	0	0	0	0	0	1
245	2	1	1	7	6	1	2	2	1	2	5	1	1	2	1	0	1	1	1	1	1	1	2	2	2	1	0	0	0	0	0	0	0	0	0	0	0	1
246	2	1	2	8	4	2	2	2	1		5	1		1	2	0	0	1	1	1	1	0	3	2	1	1	0	0	0	0	0	0	0	0	0	0	0	0
247	2	1	2	7	7	1	2	3	1	2	2	1	2	2	2	0	1	0	1	1	1	0	3	3	2	0	0	0	0	0	0	0	0	0	0	0	0	1
248	2	1	1	8	5	1	2	3	1	2	5	1	1	3	2	0	0	0	0	1	1	0	2	3	1	0	0	0	0	0	0	0	0	0	0	0	0	0
249	2	1	1	8	5	1	1	3	1	1	2	1	2	2	2	0	0	0	0	1	1	0	2	2	1	0	0	0	0	0	0	0	0	0	0	0	0	0
250	2	1	2	8	8	2	2	2	1	2	5	2	1	1	1	0	1	0	1	1	1	1	3	2	2	0	0	0	0	0	0	0	0	0	0	0	0	1
251	2	1	1	10	5	1	2	3	1	2	5	1	1	2	2	1	1	1	1	1	1	1	3	2	2	1	0	0	0	0	0	0	1	1	1	0	1	1
252	2	1	2	8	6	1	2	2	1	2	5	1	2	1	2	1	1	0	1	1	1	0	2	2	1	0	0	0	0	0	0	0	1	1	1	1	1	1
253	2	2	1	8	9	1	2	3	1	2	2	1	1	1	2	1	1	1	1	1	1	0	3	2	2	1	0	0	0	0	0	0	1	0	0	0	0	1
254	2	2	2	10	6	1	2	3	1	2	2	1	1	2	2	0	0	0	0	1	0	0	3	3	1	0	0	0	0	0	0	0	0	0	0	0	0	0
255	2	2	2	10	8	1	1	2	1	2	2	1	1	1	2	1	0	1	1	1	1	1	2	2	1	1	0	0	0	0	0	0	1	0	1	0	0	0
256	2	2	1	11	5	1	2	3	1	2	2	1	1	2	2	0	0	1	1	1	0	0	2	3	2	1	0	0	0	0	0	0	0	0	0	0	0	0
257	2	2	2	9	7	1	2	3	1	3	2	1	1	3	2	1	0	1	1	1	0	0	2	3	2	1	0	0	0	0	0	0	1	1	1	1	1	0
258	2	2	1	10	4	2	1	2	1	2	2	1	1	3	2	0	0	0	0	1	0	0	3	2	1	0	0	0	0	0	0	0	0	0	0	0	0	0
259	2	2	2	9	6	1	2	2	1	3	3	1	1	1	2	0	1	1	1	0	1	0	3	2	2	1	0	1	0	0	0	0	0	0	0	0	0	1
260	2	2	1	10	7	1	2	2	1	2	2	1	1	2	2	0	1	0	1	0	0	1	2	3	1	0	0	0	0	0	0	0	0	0	0	0	0	1
261	2	2	2	10	6	1	2	3	1	3	4	1	1	1	2	0	0	1	1	0	0	0	3	2	2	1	1	1	0	0	0	0	0	0	0	0	0	0
262	2	2	1	12	8	2	1	3	1	2	2	1	1	3	2	1	1	1	1	1	0	0	2	3	2	1	0	0	0	0	0	0	1	1	1	1	1	1
263	2	2	2	10	7	1	2	2	1	3	2	1	1	2	2	0	0	0	0	1	0	0	3	2	1	0	0	0	0	0	0	0	0	0	0	0	0	0
264	2	2	1	11	8	1	2	3	1	2	2	1	1	2	2	0	1	1	1	0	0	1	2	3	2	1	0	0	0	0	0	0	0	0	0	0	0	2
265	2	2	2	11	7	1	2	2	1	3	2	1	1	2	2	0	0	0	0	1	0	1	3	2	1	0	0	0	0	0	0	0	0	0	0	0	0	0
266	2	2	1	8	6	1	2	2	1	3	2	1	1	2	2	1	1	0	1	1	1	0	3	3	2	0	0	0	0	0	0	0	1	0	1	1	0	1
267	2	2	1	10	5	1	2	3	1	3	2	1	1	3	2	0	1	1	1	0	1	0	2	2	1	0	0	1	1	0	0	0	0	0	0	0	0	1
268	2	2	1	9	7	1	2	2	1	2	2	1	1	1	2	0	0	1	1	0	0	1	3	2	1	1	0	0	0	0	0	0	0	0	0	0	0	0
269	2	2	1	9	6	1	2	3	1	2	2	1	1	1	2	1	0	1	1	1	1	1	2	2	2	1	0	0	0	0	0	0	1	1	1	1	1	0
270	2	2	2	10	6	1	1	2	1	2	2	1	2	3	2	0	1	0	1	1	1	1	2	3	1	0	0	0	0	0	0	0	0	0	0	0	0	1
271	2	2	1	9	6	1	2	2	1	2	2	1	1	2	2	0	0	0	0	0	0	0	2	2	2	0	0	0	0	0	0	0	0	0	0	0	0	0
272	2	2	1	11	6	2	1	3	1	2	2	1	1	2	2	1	1	1	1	1	1	1	3	3	2	1	0	1	0	0	0	0	1	1	1	1	1	2
273	2	2	1	10	3	1	2	3	1		2	1		1	2	0	1	1	1	1	1	1	3	2	1	1	1	1	0	0	0	0	0	0	0	0	0	2
274	2	2	1	9	9	1	2	3	1	3	2	1	1	2	2	0	1	0	1	0	1	1	3	3	1	0	0	0	0	0	0	0	0	0	0	0	0	1
275	2	2	1	8	8	1	2	3	1	2	2	1	1	1	2	0	1	0	1	0	1	1	3	2	1	0	0	0	0	0	0	0	0	0	0	0	0	1
276	2	2	1	8	6	1	1	3	1	2	2	1	1	3	2	0	1	1	1	1	0	1	3	3	2	0	1	1	1	1	1	0	0	0	0	0	0	1
277	2	2	2	9	7	1	2	3	1	1	2	1	2	3	2	0	1	0	1	0	1	1	2	2	1	0	0	0	0	0	0	0	0	0	0	0	0	1
278	2	2	1	9	6	1	2	3	1	2	2	1	1	3	2	1	0	1	1	0	1	1	2	2	2	1	1	0	0	0	0	0	1	1	1	1	1	0
279	2	2	1	10	4	1	1	2	1		2	1		1	1	0	1	1	1	0	1	1	2	2	2	0	1	1	0	1	0	0	0	0	0	0	0	1
280	2	2	2	11	8	1	2	3	1	2	2	1	1	3	2	1	1	0	1	0	1	1	2	2	1	0	0	0	0	0	0	0	1	0	1	1	1	1
281	2	2	2	10	5	1	1	2	1	2	2	1	1	1	2	0	1	0	1	0	1	1	2	2	1	0	0	0	0	0	0	0	0	0	0	0	0	1
282	2	2	1	9	5	1	2	3	1	2	2	1	1	3	2	0	0	1	1	1	1	1	3	3	2	1	0	0	0	0	0	0	0	0	0	0	0	0
283	2	2	1	9	7	2	1	3	1	2	2	1	1	3	2	0	1	1	1	1	0	1	2	3	2	1	0	1	1	1	1	0	0	0	0	0	0	1
284	2	2	2	10	7	1	2	2	1	3	2	1	1	2	2	0	1	1	1	1	1	1	2	3	2	1	0	0	1	0	0	0	0	0	0	0	0	1
285	2	2	2	9	5	1	1	2	2	2	2	1	1	3	2	0	0	0	0	1	1	1	3	2	2	0	0	0	0	0	0	0	0	0	0	0	0	0
286	2	2	1	9	9	2	1	3	1	3	2	1	1	3	2	0	1	1	1	1	1	0	3	3	2	1	0	0	1	0	0	0	0	0	0	0	0	1
287	2	2	2	8	9	1	1	2	1	2	2	1	1	1	2	0	0	0	0	1	1	0	3	2	2	0	0	0	0	0	0	0	0	0	0	0	0	0
288	2	2	2	11	3	1	2	1	1		2	1		1	1	0	1	0	1	1	1	0	2	2	2	0	0	0	0	0	0	0	0	0	0	0	0	1
289	2	3	1	10	5	1	2	2	1	2	2	2	2	1	1	0	1	1	1	1	1	1	2	2	2	1	0	0	0	0	0	0	0	0	0	0	0	1
290	2	3	2	9	7	1	1	2	1	2	5	2	2	2	1	0	1	0	1	1	1	1	2	3	2	0	0	0	0	0	0	0	0	0	0	0	0	1
291	2	3	2	11	5	1	2	2	1	2	5	2	2	2	1	0	0	1	1	1	1	1	2	3	1	0	0	0	0	1	0	0	0	0	0	0	0	0
292	2	3	1	10	7	1	2	3	1	2	5	2	2	3	1	0	1	0	1	1	0	1	3	2	1	0	0	0	0	0	0	0	0	0	0	0	0	1
293	2	3	2	10	5	1	2	3	1	2	5	1	2	1	2	0	0	1	1	1	1	0	2	2	2	1	0	0	0	0	0	0	0	0	0	0	0	0
294	2	3	1	11	6	1	2	3	1		2	1		1	1	0	0	1	1	1	1	1	3	2	2	1	0	0	0	0	0	0	0	0	0	0	0	0
295	2	3	2	9	4	1	2	3	1	3	3	2	2	2	2	0	0	1	1	1	1	0	2	2	1	0	1	0	0	0	0	0	0	0	0	0	0	0
296	2	3	1	12	6	1	2	2	1	2	3	1	1	2	2	0	1	1	1	1	1	1	2	2	2	1	0	0	0	0	0	0	0	0	0	0	0	1
297	2	3	1	13	5	1	2	3	1	2	3	2	1	2	2	0	0	1	1	1	1	1	3	3	1	1	1	0	0	0	0	0	0	0	0	0	0	0
298	2	3	1	9	6	1	2	3	1	2	5	1	1	3	2	0	1	0	1	1	1	1	3	3	1	0	0	0	0	0	0	0	0	0	0	0	0	2
299	2	3	1	10	7	1	2	3	1	2	2	1	2	2	2	0	1	1	1	0	1	1	3	2	1	1	0	0	0	0	0	0	0	0	0	0	0	1
300	2	3	2	12	7	1	2	2	1	2	5	1	2	2	1	0	1	1	1	0	1	0	3	2	1	1	0	0	0	0	0	0	0	0	0	0	0	1
301	2	3	2	12	8	1	2	2	1	1	2	1	1	2	1	0	1	1	1	1	1	0	3	3	2	1	0	0	0	0	0	0	0	0	0	0	0	1
302	2	3	1	10	5	1	2	2	1	2	2	2	2	2	1	0	0	0	0	0	0	0	2	2	2	0	0	0	0	0	0	0	0	0	0	0	0	0
303	2	3	1	10	6	1	2	3	1	2	5	1	2	2	2	0	1	0	1	1	1	1	3	3	2	0	0	0	0	0	0	0	0	0	0	0	0	2
304	2	3	1	11	8	1	2	2	1	4	1	2	2	2	2	0	1	1	1	1	1	1	2	2	2	1	0	0	0	1	0	0	0	0	0	0	0	1
305	2	3	1	12	6	1	2	3	1	2	2	1	1	2	2	0	1	0	1	0	0	1	3	2	1	0	0	0	0	0	0	0	0	0	0	0	0	1
306	2	3	1	12	5	1	2	2	1		2	2		1	1	0	1	1	1	0	1	1	2	3	1	1	0	0	0	0	0	0	0	0	0	0	0	1
307	2	3	1	10	5	1	2	3	1	2	3	1	1	3	1	0	1	1	1	0	1	1	3	2	1	0	1	0	0	0	0	0	0	0	0	0	0	2
308	2	3	1	11	6	1	2	3	1	1	5	1	2	1	2	0	1	1	1	1	0	1	2	3	2	1	0	1	1	1	1	1	0	0	0	0	0	2
309	2	3	1	10	5	1	2	2	1	2	5	1	1	2	1	0	1	1	1	1	1	1	3	3	2	1	0	0	0	0	0	0	0	0	0	0	0	1
310	2	3	1	9	8	1	2	3	1	2	5	1	1	3	2	0	0	0	0	0	0	0	2	2	2	0	0	0	0	0	0	0	0	0	0	0	0	0
311	2	3	2	10	7	1	2	2	1	2	5	1	2	2	1	0	1	1	1	1	1	1	3	3	2	1	0	0	0	0	0	0	0	0	0	0	0	1
312	2	3	2	10	6	1	2	2	1	2	2	1	1	2	1	0	1	0	1	1	1	1	2	3	1	0	0	0	0	0	0	0	0	0	0	0	0	1
313	2	3	1	10	6	1	2	3	1	1	6	2	2	2	2	1	1	1	1	1	1	0	2	3	1	0	1	0	1	1	0	0	1	1	1	1	0	1
314	2	3	1	9	8	1	1	3	1	2	5	1	1	3	2	0	0	1	1	0	1	0	3	2	1	1	0	0	0	0	0	0	0	0	0	0	0	0
315	2	3	2	12	6	2	1	2	2	2	5	1	1	2	2	0	1	1	1	0	1	0	2	3	1	1	0	0	0	0	0	0	0	0	0	0	0	1
316	2	3	1	10	6	1	2	3	1	2	5	1	1	2	1	0	0	1	1	0	1	0	3	2	1	0	1	1	0	0	0	0	0	0	0	0	0	0
317	2	3	1	10	6	1	2	3	1	3	5	1	2	3	1	0	1	1	1	1	1	0	2	3	2	1	0	0	0	0	0	0	0	0	0	0	0	1
318	2	3	1	9	6	1	1	2	1	2	2	1	2	3	1	1	0	0	1	1	1	0	3	2	2	0	0	0	0	0	0	0	1	0	0	0	1	0
319	2	3	2	10	6	1	2	3	1	2	5	1	2	2	1	0	1	0	1	0	1	0	3	3	2	0	0	0	0	0	0	0	0	0	0	0	0	1
320	2	3	2	11	5	1	2	3	1	2	5	1	2	1	1	0	0	0	0	0	1	0	2	2	1	0	0	0	0	0	0	0	0	0	0	0	0	0
321	2	3	1	10	7	1	2	2	1	2	5	1	1	2	2	0	1	0	1	1	0	1	3	2	1	0	0	0	0	0	0	0	0	0	0	0	0	1
322	2	3	1	11	6	1	2	2	1	2	5	1	1	2	1	0	1	1	1	1	1	0	2	3	2	1	0	0	0	0	0	0	0	0	0	0	0	1
323	2	3	1	12	6	1	2	2	1	2	5	1	1	3	1	0	0	1	1	0	1	0	2	2	2	0	1	0	0	0	0	0	0	0	0	0	0	0
324	2	3	2	10	8	1	2	2	1	2	3	2	1	3	1	0	1	1	1	0	1	0	2	2	2	1	0	0	0	0	0	0	0	0	0	0	0	1
325	2	4	1	12	8	1	1	2	1	2	2	1	1	2	2	0	0	1	1	0	0	0	3	2	1	0	1	1	0	0	0	0	0	0	0	0	0	0
326	2	4	2	11	7	2	1	2	1	2	2	1	1	2	2	0	1	1	1	1	0	0	2	3	2	1	0	0	0	0	0	0	0	0	0	0	0	1
327	2	4	2	11	7	1	2	3	1	2	2	1	1	2	2	0	0	0	0	1	0	0	2	2	1	0	0	0	0	0	0	0	0	0	0	0	0	0
328	2	4	1	10	5	1	2	3	1	2	2	1	1	3	2	1	0	0	1	1	0	0	3	2	2	0	0	0	0	0	0	0	1	1	1	1	1	0
329	2	4	2	10	8	1	1	2	1	3	2	1	1	1	2	0	0	0	0	1	1	0	2	2	1	0	0	0	0	0	0	0	0	0	0	0	0	0
330	2	4	1	12	6	1	2	2	1	3	5	2	2	2	2	0	1	0	1	1	0	0	3	3	2	0	0	0	0	0	0	0	0	0	0	0	0	1
331	2	4	1	12	7	1	2	3	1	3	2	1	1	2	1	0	1	0	1	0	1	0	2	3	2	0	0	0	0	0	0	0	0	0	0	0	0	1
332	2	4	2	12	8	1	2	3	1	2	2	1	1	3	2	0	1	0	1	0	1	0	2	2	2	0	0	0	0	0	0	0	0	0	0	0	0	2
333	2	4	1	11	7	1	2	3	1	2	2	1	1	2	2	0	1	0	1	0	0	0	3	3	2	0	0	0	0	0	0	0	0	0	0	0	0	1
334	2	4	1	12	8	1	2	3	1	2	2	1	1	1	1	0	0	0	0	1	0	0	2	2	1	0	0	0	0	0	0	0	0	0	0	0	0	0
335	2	4	1	10	5	1	1	2	1		2	1		3	2	0	1	1	1	1	0	0	3	3	1	1	0	0	0	0	0	0	0	0	0	0	0	1
336	2	4	1	10	6	1	1	3	1	2	2	1	1	1	2	0	1	0	1	0	0	0	2	3	2	0	0	0	0	0	0	0	0	0	0	0	0	1
337	2	4	2	12	3	1	1	2	1	2	2	1	1	3	2	0	0	1	1	0	1	0	3	3	1	0	1	0	0	0	0	0	0	0	0	0	0	0
338	2	4	2	11	7	1	2	3	1	2	2	1	1	1	2	0	0	0	0	1	1	0	2	2	1	0	0	0	0	0	0	0	0	0	0	0	0	0
339	2	4	1	10	7	1	2	3	1	2	2	1	1	3	2	0	1	1	1	1	0	0	3	3	2	1	0	0	1	0	0	0	0	0	0	0	0	1
340	2	4	2	10	7	1	2	2	1	4	2	1	1	1	2	0	0	0	0	1	0	0	2	2	1	0	0	0	0	0	0	0	0	0	0	0	0	0
341	2	4	1	11	7	1	2	2	1	3	3	1	1	2	2	0	0	1	1	0	0	1	3	3	2	1	0	0	0	0	0	0	0	0	0	0	0	0
342	2	4	2	12	8	1	2	3	1	3	2	1	1	1	2	0	1	0	1	0	1	1	3	3	2	0	0	0	0	0	0	0	0	0	0	0	0	1
343	2	4	2	12	4	1	2	3	1	3	2	1	1	1	2	0	0	0	0	1	1	0	2	3	1	0	0	0	0	0	0	0	0	0	0	0	0	0
344	2	4	1	10	6	1	2	3	1	2	5	1	2	1	2	0	0	0	0	1	0	0	2	3	2	0	0	0	0	0	0	0	0	0	0	0	0	0
345	2	4	2	10	8	1	1	2	1	2	2	1	1	3	2	0	0	0	0	0	1	0	2	2	1	0	0	0	0	0	0	0	0	0	0	0	0	0
346	2	4	2	11	6	1	2	3	1	2	2	1	1	2	2	0	1	1	1	1	1	1	3	3	2	1	0	0	1	0	0	0	0	0	0	0	0	1
347	2	4	2	12	7	1	2	3	1	2	2	1	1	2	2	0	0	0	0	1	1	0	2	2	1	0	0	0	0	0	0	0	0	0	0	0	0	0
348	2	4	1	11	8	1	2	2	1	2	2	1	1	1	2	0	0	0	0	1	0	0	2	2	2	0	0	0	0	0	0	0	0	0	0	0	0	0
349	2	4	2	12	6	1	1	2	2	2	2	1	1	2	2	0	0	0	0	1	1	0	2	2	1	0	0	0	0	0	0	0	0	0	0	0	0	0
350	2	4	1	10	7	1	1	2	1	2	2	1	1	3	2	0	1	1	1	1	0	1	3	2	2	1	0	1	1	1	1	1	0	0	0	0	0	2
351	2	4	1	12	5	1	2	2	1	2	2	1	1	3	2	0	1	0	1	1	1	0	3	2	2	0	0	0	0	0	0	0	0	0	0	0	0	1
352	2	4	1	13	6	1	2	2	1	2	2	1	1	1	2	0	0	0	0	1	0	0	2	2	2	0	0	0	0	0	0	0	0	0	0	0	0	0
353	2	4	1	10	8	1	2	2	1	2	2	1	1	1	2	0	0	1	1	1	0	1	2	2	1	0	1	0	0	0	0	0	0	0	0	0	0	0
354	2	4	2	10	7	1	2	2	1	2	2	1	1	2	2	0	1	1	1	1	1	0	3	3	1	0	0	0	0	0	0	1	0	0	0	0	0	1
355	2	4	1	10	5	1	2	2	1		5	1		2	2	0	0	1	1	0	1	0	2	2	1	0	1	0	0	0	0	0	0	0	0	0	0	0
356	2	4	1	11	6	1	2	2	1	3	2	1	1	3	2	0	1	0	1	0	1	0	3	3	1	0	0	0	0	0	0	0	0	0	0	0	0	1
357	2	4	1	11	8	2	1	2	1	2	2	1	1	3	2	0	0	1	1	0	1	1	2	3	2	1	0	0	0	0	0	0	0	0	0	0	0	0
358	2	4	2	10	6	1	2	2	1	2	2	1	1	1	2	0	1	0	1	0	1	0	2	2	1	0	0	0	0	0	0	0	0	0	0	0	0	1
359	2	4	1	10	4	1	2	2	1	2	5	2	2	2	2	0	1	1	1	1	0	0	3	2	1	0	1	0	0	0	0	0	0	0	0	0	0	1
360	2	4	2	11	8	1	2	2	1	2	2	2	1	2	2	0	1	1	1	1	1	0	3	3	2	1	0	0	0	0	0	0	0	0	0	0	0	1
361	2	5	1	12	6	1	2	3	1	2	2	1	1	2	2	0	1	1	1	1	1	0	2	2	2	1	1	1	1	1	1	0	0	0	0	0	0	2
362	2	5	1	11	7	1	1	3	1	3	2	1	1	3	2	0	1	0	1	1	0	0	3	3	1	0	0	0	0	0	0	0	0	0	0	0	0	1
363	2	5	2	12	7	1	2	3	1	2	2	1	1	2	2	0	0	0	0	1	1	0	2	3	1	0	0	0	0	0	0	0	0	0	0	0	0	0
364	2	5	2	13	9	1	2	3	1	2	2	1	1	2	2	0	0	1	1	1	0	0	2	2	2	0	0	0	0	0	1	0	0	0	0	0	0	0
365	2	5	1	12	7	1	1	2	1	3	2	1	1	1	2	0	0	0	0	1	0	0	2	2	1	0	0	0	0	0	0	0	0	0	0	0	0	0
366	2	5	1	13	8	1	2	2	1	2	2	1	1	2	2	0	1	0	1	1	1	0	3	3	1	0	0	0	0	0	0	0	0	0	0	0	0	1
367	2	5	2	12	9	1	2	2	1	3	3	1	1	1	2	0	1	0	1	1	1	0	3	2	2	0	0	0	0	0	0	0	0	0	0	0	0	1
368	2	5	1	12	4	1	2	2	1	2	2	1	1	3	2	0	0	0	0	1	1	0	2	3	1	0	0	0	0	0	0	0	0	0	0	0	0	0
369	2	5	1	13	6	1	2	2	1	2	2	1	1	2	2	0	1	0	1	1	1	1	3	2	2	0	0	0	0	0	0	0	0	0	0	0	0	1
370	2	5	1	13	7	1	1	2	2	2	2	1	1	2	2	0	0	1	1	0	1	1	2	3	1	1	0	0	0	0	0	0	0	0	0	0	0	0
371	2	5	1	13	8	1	2	3	1	2	2	1	1	3	2	0	1	0	1	0	0	1	3	2	2	0	0	0	0	0	0	0	0	0	0	0	0	1
372	2	5	2	13	6	1	2	3	1	2	2	1	1	1	2	0	1	1	1	0	1	1	2	2	2	1	0	0	0	0	0	0	0	0	0	0	0	1
373	2	5	1	13	7	1	2	3	1	3	3	1	1	3	2	0	1	0	1	1	1	1	3	2	2	0	0	0	0	0	0	0	0	0	0	0	0	1
374	2	5	2	13	8	1	2	2	1	2	2	1	1	2	2	0	0	0	0	1	1	0	2	3	1	0	0	0	0	0	0	0	0	0	0	0	0	0
375	2	5	2	12	9	1	2	3	1	2	2	1	1	2	2	0	0	0	0	1	0	0	2	3	1	0	0	0	0	0	0	0	0	0	0	0	0	0
376	2	5	1	13	10	1	1	2	1	2	2	1	1	1	2	0	1	1	1	1	1	0	3	3	2	0	1	1	0	0	1	0	0	0	0	0	0	1
377	2	5	2	13	8	1	1	2	1	2	2	1	1	1	2	0	0	1	1	0	1	0	2	3	2	0	1	0	0	0	0	0	0	0	0	0	0	0
378	2	5	2	13	6	1	1	2	1	2	2	1	1	3	2	0	1	0	1	0	1	0	2	2	2	0	0	0	0	0	0	0	0	0	0	0	0	1
379	2	5	1	13	4	1	2	2	1		2	1		3	2	0	1	0	1	0	1	1	3	2	2	0	0	0	0	0	0	0	0	0	0	0	0	1
380	2	5	2	12	9	1	1	3	1	2	2	1	1	1	2	0	1	0	1	1	1	0	2	2	2	0	0	0	0	0	0	0	0	0	0	0	0	1
381	2	5	1	12	6	1	1	2	1	2	2	1	1	3	2	0	0	0	0	1	1	0	3	3	1	0	0	0	0	0	0	0	0	0	0	0	0	0
382	2	5	2	12	6	1	2	2	1	3	2	1	1	2	2	0	1	1	1	1	1	1	3	3	2	1	0	0	0	0	0	0	0	0	0	0	0	1
383	2	5	2	13	6	1	2	2	1	2	2	1	1	2	2	0	1	0	1	1	1	1	2	2	2	0	0	0	0	0	0	0	0	0	0	0	0	1
384	2	5	1	12	7	1	2	2	1	2	2	1	1	3	2	1	1	1	1	1	0	1	3	2	1	1	0	0	0	0	0	0	1	0	0	0	0	1
385	2	5	2	13	8	1	2	3	1	2	2	1	1	2	2	0	1	0	1	0	1	1	3	3	1	0	0	0	0	0	0	0	0	0	0	0	0	1
386	2	5	2	11	6	1	2	2	1	2	5	1	1	2	2	0	1	1	1	0	1	0	2	2	2	1	1	0	0	0	0	0	0	0	0	0	0	1
387	2	5	1	12	3	1	1	2	1		2	1		2	2	0	1	0	1	0	1	0	3	3	2	0	0	0	0	0	0	0	0	0	0	0	0	1
388	2	5	2	12	7	1	1	3	1	2	2	1	1	1	2	0	0	1	1	0	1	0	3	2	1	1	0	0	0	0	0	0	0	0	0	0	0	0
389	2	5	1	12	5	1	1	3	1		2	1		1	2	0	1	1	1	1	1	0	2	2	1	1	1	1	0	0	0	0	0	0	0	0	0	1
390	2	5	2	13	8	1	2	2	1	2	2	1	1	1	2	0	1	0	1	1	1	1	3	3	2	0	0	0	0	0	0	0	0	0	0	0	0	1
391	2	5	2	12	5	1	1	2	2	2	2	1	1	2	2	0	1	1	1	1	1	1	2	3	1	0	1	0	0	0	0	0	0	0	0	0	0	1
392	2	5	1	12	11	1	2	2	1	2	2	1	1	1	2	0	0	1	1	1	1	1	3	2	2	1	0	0	0	0	0	0	0	0	0	0	0	0
393	2	5	2	12	6	1	2	2	1		2	1		2	2	0	1	0	1	1	1	0	3	3	2	0	0	0	0	0	0	0	0	0	0	0	0	2
394	2	5	2	13	8	1	2	2	1	2	2	1	1	2	2	0	1	0	1	1	1	1	2	3	2	0	0	0	0	0	0	0	0	0	0	0	0	1
395	2	5	1	12	5	1	2	2	1	2	2	1	1	1	2	0	1	0	1	1	1	0	3	2	1	0	0	0	0	0	0	0	0	0	0	0	0	1
396	2	5	1	13	12	1	2	2	1	2	2	1	1	3	2	0	1	0	1	0	1	1	2	2	2	0	0	0	0	0	0	0	0	0	0	0	0	1
397	2	6	2	14	6	1	2	3	1		2	1		2	1	0	1	0	1	0	1	0	3	2	2	0	0	0	0	0	0	0	0	0	0	0	0	1
398	2	6	2	14	6	1	2	3	1	2	5	2	2	2	1	0	1	0	1	0	1	0	2	2	1	0	0	0	0	0	0	0	0	0	0	0	0	1
399	2	6	2	14	5	2	1	3	1	2	2	1	1	2	1	0	1	0	1	0	1	0	3	2	2	0	0	0	0	0	0	0	0	0	0	0	0	1
400	2	6	1	13	9	1	1	2	1	3	5	1	2	2	2	1	1	1	1	1	1	1	2	2	1	1	0	0	0	0	0	0	1	0	1	1	0	1
401	2	6	2	13	5	1	2	2	1	2	2	1	1	2	1	0	1	1	1	1	0	0	3	3	2	0	0	1	0	0	0	0	0	0	0	0	0	1
402	2	6	1	13	5	1	2	3	1	3	2	1	1	1	1	0	1	0	1	1	1	0	3	2	2	0	0	0	0	0	0	0	0	0	0	0	0	2
403	2	6	2	13	7	1	2	2	1	2	4	1	2	2	1	0	1	1	1	1	1	0	2	3	2	0	1	1	0	0	0	0	0	0	0	0	0	1
404	2	6	1	13	6	2	2	2	1	3	2	2	2	3	1	0	0	0	0	1	1	0	2	2	1	0	0	0	0	0	0	0	0	0	0	0	0	0
405	2	6	1	14	5	2	2	1	1	2	5	2	1	3	1	0	0	1	1	1	1	0	3	3	2	1	0	0	0	0	0	0	0	0	0	0	0	0
406	2	6	2	13	7	2	2	1	1	2	5	1	2	3	1	0	1	0	1	1	1	0	2	3	2	0	0	0	0	0	0	0	0	0	0	0	0	1
407	2	6	1	13	6	1	2	2	1	2	3	1	2	2	1	0	0	0	0	1	1	0	2	2	1	0	0	0	0	0	0	0	0	0	0	0	0	0
408	2	6	1	14	6	1	2	3	1	3	3	2	1	3	1	0	0	1	1	1	1	0	3	3	2	0	1	0	0	0	0	0	0	0	0	0	0	0
409	2	6	2	14	7	1	2	3	1	3	2	2	2	2	1	0	0	0	0	1	1	0	3	2	1	0	0	0	0	0	0	0	0	0	0	0	0	0
410	2	6	1	13	6	1	1	3	1	2	5	1	2	2	1	0	0	0	0	1	1	0	3	2	1	0	0	0	0	0	0	0	0	0	0	0	0	0
411	2	6	1	13	5	1	2	3	1	3	5	1	1	1	1	0	1	1	1	1	1	1	2	3	2	0	1	0	0	0	0	0	0	0	0	0	0	1
412	2	6	1	14	5	1	2	2	1	2	5	1	1	3	1	0	0	0	0	1	0	0	3	2	1	0	0	0	0	0	0	0	0	0	0	0	0	0
413	2	6	1	13	6	1	2	3	1	2	5	1	2	3	1	0	1	0	1	1	1	0	3	3	2	0	0	0	0	0	0	0	0	0	0	0	0	1
414	2	6	2	14	4	2	2	2	1	3	3	2	2	2	1	0	0	0	0	1	1	0	2	2	1	0	0	0	0	0	0	0	0	0	0	0	0	0
415	2	6	2	13	7	1	2	2	1	2	5	1	1	1	1	0	1	0	1	1	0	0	3	3	2	0	0	0	0	0	0	0	0	0	0	0	0	1
416	2	6	2	13	5	1	2	3	1	2	5	1	1	2	1	0	0	0	0	1	1	0	2	2	1	0	0	0	0	0	0	0	0	0	0	0	0	0
417	2	6	2	13	7	1	1	3	1	2	5	1	1	2	2	0	0	1	1	1	1	0	3	3	2	0	0	0	1	0	0	0	0	0	0	0	0	0
418	2	6	1	13	7	1	2	2	1	2	2	1	1	2	1	0	1	0	1	1	0	0	3	3	2	0	0	0	0	0	0	0	0	0	0	0	0	1
419	2	6	2	14	5	2	2	2	1	2	5	1	1	1	1	0	0	0	0	1	1	0	2	2	1	0	0	0	0	0	0	0	0	0	0	0	0	0
420	2	6	2	14	5	1	2	3	1	2	5	2	1	1	1	0	0	1	1	0	1	0	3	3	2	1	1	0	0	0	0	0	0	0	0	0	0	0
421	2	6	1	14	6	1	2	2	1	2	5	1	2	1	1	0	1	1	1	0	0	0	3	2	2	0	1	1	0	0	0	0	0	0	0	0	0	1
422	2	6	1	14	7	1	2	2	1	2	5	1	1	1	1	0	1	0	1	1	1	0	3	3	2	0	0	0	0	0	0	0	0	0	0	0	0	1
423	2	6	1	13	7	1	2	3	1	2	5	1	1	1	1	0	0	0	0	1	0	0	3	2	1	0	0	0	0	0	0	0	0	0	0	0	0	0
424	2	6	2	14	7	1	1	3	1	2	2	1	2	2	2	0	1	0	1	1	1	0	2	3	2	0	0	0	0	0	0	0	0	0	0	0	0	1
425	2	6	2	14	5	1	2	3	1	3	3	2	2	2	1	0	0	0	0	1	1	0	3	2	2	0	0	0	0	0	0	0	0	0	0	0	0	0
426	2	6	2	13	7	1	2	3	1	2	4	1	2	2	1	0	0	0	0	1	1	0	3	2	1	0	0	0	0	0	0	0	0	0	0	0	0	0
427	2	6	1	14	6	2	1	2	1	2	5	2	1	3	1	0	1	0	1	1	1	0	2	3	2	0	0	0	0	0	0	0	0	0	0	0	0	1
428	2	6	1	13	7	1	2	2	1	2	2	1	1	3	1	1	0	0	1	0	1	0	3	2	2	0	0	0	0	0	0	0	1	1	0	1	0	0
429	2	6	2	14	6	1	2	2	1	2	5	1	1	2	1	0	1	0	1	0	1	0	2	3	2	0	0	0	0	0	0	0	0	0	0	0	0	1
430	2	6	1	13	7	1	2	3	1		2	1		2	1	0	1	0	1	0	1	0	3	2	2	0	0	0	0	0	0	0	0	0	0	0	0	1
431	2	6	2	14	6	2	2	3	1	2	2	1	2	2	1	0	1	1	1	1	1	0	3	3	2	1	1	0	0	0	0	0	0	0	0	0	0	1
432	2	6	2	14	7	1	2	3	1	2	3	1	1	2	2	0	0	0	0	1	1	0	2	2	2	0	0	0	0	0	0	0	0	0	0	0	0	0
433	4	1	2	9	8	1	2	2	1	2	5	1	1	2	1	0	0	0	0	1	1	0	2	2	1	0	0	0	0	0	0	0	0	0	0	0	0	0
434	4	1	1	10	6	1	2	2	1	2	4	2	1	1	1	0	1	0	1	1	1	1	2	3	2	0	0	0	0	0	0	0	0	0	0	0	0	1
435	4	1	2	8	7	1	2	2	1	2	5	1	2	3	1	0	1	1	1	0	0	1	3	2	2	1	0	0	0	0	0	0	0	0	0	0	0	1
436	4	1	1	8	7	1	2	2	1	2	5	1	1	1	1	0	1	1	1	0	0	1	3	2	2	1	0	0	0	0	0	0	0	0	0	0	0	1
437	4	1	2	9	5	1	2	2	1	2	5	1	1	2	1	0	1	1	1	1	1	1	2	2	1	1	0	0	0	0	0	0	0	0	0	0	0	1
438	4	1	1	10	6	2	1	2	1	2	5	1	1	2	1	0	0	1	1	0	1	1	3	2	2	1	1	0	0	0	0	0	0	0	0	0	0	0
439	4	1	1	10	5	1	2	3	1	2	5	1	1	1	1	0	1	0	1	0	1	1	3	2	2	0	0	0	0	0	0	0	0	0	0	0	0	1
440	4	1	1	9	5	1	2	3	1	2	5	1	2	2	1	0	1	0	1	1	1	1	2	3	2	0	0	0	0	0	0	0	0	0	0	0	0	1
441	4	1	1	10	5	1	2	3	1	2	5	1	2	3	1	0	1	0	1	1	1	1	3	2	2	0	0	0	0	0	0	0	0	0	0	0	0	1
442	4	1	1	9	8	1	2	2	1	2	5	1	1	2	1	0	1	0	1	1	0	0	3	3	2	0	0	0	0	0	0	0	0	0	0	0	0	1
443	4	1	2	13	11	1	2	2	1	2	5	1	2	1	1	0	0	0	0	0	0	0	2	2	1	0	0	0	0	0	0	0	0	0	0	0	0	0
444	4	1	2	10	4	2	1	2	1	2	5	1	1	1	1	0	0	0	0	1	1	0	3	2	2	0	0	0	0	0	0	0	0	0	0	0	0	0
445	4	1	2	8	7	1	1	2	1	2	5	1	2	2	1	0	0	0	0	1	1	0	3	2	1	0	0	0	0	0	0	0	0	0	0	0	0	0
446	4	1	2	9	5	1	2	3	1	2	5	1	1	1	1	0	1	0	1	1	1	0	3	2	2	0	0	0	0	0	0	0	0	0	0	0	0	1
447	4	1	1	10	7	2	1	2	1	2	5	1	1	1	1	0	0	1	1	1	0	0	2	3	2	0	1	1	0	0	0	0	0	0	0	0	0	0
448	4	1	2	9	6	1	2	3	1	3	5	1	1	2	1	0	1	0	1	1	1	0	3	2	1	0	0	0	0	0	0	0	0	0	0	0	0	1
449	4	1	1	10	7	1	2	3	1	2	5	1	2	2	1	0	1	0	1	0	1	0	3	3	1	0	0	0	0	0	0	0	0	0	0	0	0	1
450	4	1	2	11	8	1	2	3	1	2	5	1	1	1	1	0	1	0	1	0	0	0	2	2	2	0	0	0	0	0	0	0	0	0	0	0	0	1
451	4	1	2	8	7	1	2	2	1	2	5	1	2	2	1	0	1	0	1	1	1	0	3	3	1	0	0	0	0	0	0	0	0	0	0	0	0	1
452	4	1	2	9	7	1	2	2	1	2	5	1	2	2	1	0	0	0	0	1	1	0	2	2	1	0	0	0	0	0	0	0	0	0	0	0	0	0
453	4	1	2	11	8	1	2	2	1	2	5	1	1	1	1	0	0	0	0	1	1	0	2	2	2	0	0	0	0	0	0	0	0	0	0	0	0	0
454	4	1	1	11	6	1	2	2	1	2	5	1	1	2	1	0	0	0	0	1	1	0	2	2	2	0	0	0	0	0	0	0	0	0	0	0	0	0
455	4	1	1	9	5	1	2	2	1		5	1		2	1	0	0	0	0	1	1	0	2	2	2	0	0	0	0	0	0	0	0	0	0	0	0	0
456	4	1	2	10	4	1	2	2	1	2	5	1	1	1	1	0	0	0	0	1	1	0	2	2	1	0	0	0	0	0	0	0	0	0	0	0	0	0
457	4	1	2	10	6	1	2	3	1	2	5	1	1	1	1	0	1	1	1	1	1	1	2	3	1	0	0	0	1	0	0	0	0	0	0	0	0	1
458	4	1	2	10	6	2	1	2	1	2	5	1	2	3	1	0	1	0	1	1	1	1	3	3	1	0	0	0	0	0	0	0	0	0	0	0	0	1
459	4	1	1	8	11	1	1	3	1	2	5	1	2	2	1	1	1	0	1	1	1	1	3	3	2	0	0	0	0	0	0	0	1	0	1	0	1	1
460	4	1	1	11	7	1	2	3	1	2	5	1	1	1	1	0	0	0	0	1	1	0	2	2	1	0	0	0	0	0	0	0	0	0	0	0	0	0
461	4	1	1	9	10	1	2	3	1	2	5	1	1	2	1	0	1	0	1	1	1	0	3	2	1	0	0	0	0	0	0	0	0	0	0	0	0	1
462	4	1	1	9	7	1	2	3	1	2	5	1	2	1	1	0	1	0	1	0	1	1	2	3	2	0	0	0	0	0	0	0	0	0	0	0	0	1
463	4	1	1	9	8	1	2	3	1	2	5	1	1	1	1	0	1	0	1	0	1	1	2	3	1	0	0	0	0	0	0	0	0	0	0	0	0	1
464	4	1	1	9	6	2	1	2	1	2	5	1	1	2	1	1	0	0	1	0	1	1	3	3	1	0	0	0	0	0	0	0	1	0	0	0	0	0
465	4	1	2	7	6	1	2	2	1	3	5	1	2	2	1	0	1	0	1	1	1	1	2	3	1	0	0	0	0	0	0	0	0	0	0	0	0	1
466	4	1	2	10	9	1	2	2	1	2	5	1	1	2	1	0	0	0	0	1	1	0	3	2	2	0	0	0	0	0	0	0	0	0	0	0	0	0
467	4	1	2	10	6	1	2	2	1	2	5	1	2	1	1	0	0	1	1	1	1	0	3	3	1	1	0	0	0	0	0	0	0	0	0	0	0	0
468	4	1	1	10	5	1	1	3	1	2	5	1	1	1	1	0	0	0	0	0	1	0	3	2	2	0	0	0	0	0	0	0	0	0	0	0	0	0
469	4	2	1	11	7	1	2	3	1	2	5	1	2	2	1	0	0	1	1	1	1	0	2	3	1	0	0	0	1	0	0	0	0	0	0	0	0	0
470	4	2	1	10	6	1	2	2	1	1	1	2	2	2	1	0	1	0	1	0	1	0	3	2	2	0	0	0	0	0	0	0	0	0	0	0	0	1
471	4	2	1	9	5	1	2	3	1	2	5	1	2	2	1	0	1	1	1	0	1	0	2	2	2	0	1	1	0	0	0	0	0	0	0	0	0	1
472	4	2	1	11	5	1	2	2	1	2	5	1	1	2	1	0	0	0	0	1	1	0	3	3	1	0	0	0	0	0	0	0	0	0	0	0	0	0
473	4	2	1	10	5	1	2	3	1	2	5	1	1	2	1	0	0	0	0	1	1	0	3	2	1	0	0	0	0	0	0	0	0	0	0	0	0	0
474	4	2	1	11	6	1	2	2	1	2	5	1	2	2	1	0	1	1	1	1	1	0	2	3	2	0	1	1	1	1	1	0	0	0	0	0	0	1
475	4	2	1	9	12	1	2	2	1	2	5	1	1	2	1	0	0	0	0	1	1	0	2	2	1	0	0	0	0	0	0	0	0	0	0	0	0	0
476	4	2	1	11	9	1	2	2	1	2	5	1	2	2	1	0	1	0	1	0	1	0	3	3	2	0	0	0	0	0	0	0	0	0	0	0	0	1
477	4	2	2	10	6	1	2	2	1	2	5	1	2	1	1	1	0	0	1	0	1	0	2	3	2	0	0	0	0	0	0	0	1	0	1	0	1	0
478	4	2	1	12	10	1	2	2	1	2	5	1	2	1	1	0	0	0	0	1	1	0	2	2	1	0	0	0	0	0	0	0	0	0	0	0	0	0
479	4	2	1	12	8	1	2	2	1	2	2	1	1	3	1	0	0	0	0	1	1	0	3	3	1	0	0	0	0	0	0	0	0	0	0	0	0	0
480	4	2	1	12	10	1	2	2	1	2	5	1	1	1	1	0	1	0	1	1	1	0	2	3	1	0	0	0	0	0	0	0	0	0	0	0	0	1
481	4	2	2	13	10	1	2	3	1	2	5	1	1	2	1	0	0	0	0	1	1	0	3	2	1	0	0	0	0	0	0	0	0	0	0	0	0	0
482	4	2	1	13	8	1	2	2	1	2	5	1	1	2	1	1	0	0	1	0	1	0	2	3	2	0	0	0	0	0	0	0	1	0	1	1	1	0
483	4	2	2	10	10	1	2	2	1	2	5	1	1	2	1	0	1	0	1	0	1	0	3	2	1	0	0	0	0	0	0	0	0	0	0	0	0	1
484	4	2	1	12	5	1	2	2	1	2	5	1	1	1	1	0	1	0	1	1	1	0	2	3	1	0	0	0	0	0	0	0	0	0	0	0	0	1
485	4	2	1	10	6	1	2	2	1	2	5	1	1	1	1	0	0	0	0	1	1	1	3	2	1	0	0	0	0	0	0	0	0	0	0	0	0	0
486	4	2	1	11	6	1	2	2	1	2	5	1	1	2	1	0	1	1	1	1	1	0	2	3	2	1	0	0	0	0	0	0	0	0	0	0	0	1
487	4	2	2	9	6	1	2	2	1	2	5	2	2	2	1	0	1	0	1	1	1	1	3	3	1	0	0	0	0	0	0	0	0	0	0	0	0	1
488	4	2	2	10	6	1	2	2	1	2	5	1	1	1	1	0	1	0	1	1	1	1	2	3	2	0	0	0	0	0	0	0	0	0	0	0	0	1
489	4	2	2	10	5	1	2	3	1	2	5	1	1	2	1	0	0	0	0	1	1	0	2	2	1	0	0	0	0	0	0	0	0	0	0	0	0	0
490	4	2	2	12	9	1	2	2	1	2	5	1	2	2	1	0	0	0	0	1	1	0	2	2	1	0	0	0	0	0	0	0	0	0	0	0	0	0
491	4	2	1	11	4	1	2	3	1	2	5	1	1	2	1	0	0	0	0	1	1	0	2	2	1	0	0	0	0	0	0	0	0	0	0	0	0	0
492	4	2	1	11	7	1	2	2	1	2	5	1	2	2	1	0	1	0	1	1	1	1	3	3	2	0	0	0	0	0	0	0	0	0	0	0	0	2
493	4	2	2	9	6	1	2	2	1	3	6	2	2	2	1	0	1	1	1	1	1	1	3	2	1	0	1	0	0	0	0	0	0	0	0	0	0	1
494	4	2	2	9	6	1	2	3	1	3	5	1	2	1	1	0	1	0	1	1	1	1	3	2	2	0	0	0	0	0	0	0	0	0	0	0	0	1
495	4	2	2	10	5	1	2	1	1	2	5	1	1	1	1	0	0	0	0	1	1	0	2	2	1	0	0	0	0	0	0	0	0	0	0	0	0	0
496	4	2	2	10	7	1	2	3	1	2	5	1	2	2	1	0	0	0	0	1	1	0	2	2	1	0	0	0	0	0	0	0	0	0	0	0	0	0
497	4	2	1	10	6	1	2	2	1	2	5	1	2	2	1	0	0	1	1	0	1	0	3	3	2	1	1	0	0	0	0	0	0	0	0	0	0	0
498	4	2	1	12	7	1	2	2	1	2	5	1	2	1	1	0	1	0	1	0	0	0	3	3	1	0	0	0	0	0	0	0	0	0	0	0	0	1
499	4	2	2	11	6	1	2	3	1	2	5	1	2	2	1	0	0	1	1	1	1	0	3	3	2	0	0	0	1	0	0	0	0	0	0	0	0	0
500	4	2	1	12	6	1	2	3	1	2	5	1	1	1	1	0	0	0	0	1	1	0	2	2	1	0	0	0	0	0	0	0	0	0	0	0	0	0
501	4	2	2	9	8	1	2	3	1	2	5	1	2	1	1	0	1	1	1	1	1	0	3	2	2	1	0	0	0	0	0	0	0	0	0	0	0	1
502	4	2	1	11	7	1	2	3	1	2	5	1	1	2	1	0	1	0	1	0	1	0	2	3	1	0	0	0	0	0	0	0	0	0	0	0	0	1
503	4	2	2	13	7	1	2	2	1	2	5	1	1	1	1	0	1	0	1	0	1	0	3	3	1	0	0	0	0	0	0	0	0	0	0	0	0	1
504	4	2	2	11	6	1	2	3	1	2	5	1	1	1	1	0	0	1	1	1	1	0	2	2	2	0	0	0	1	0	0	0	0	0	0	0	0	0
505	4	3	2	10	5	1	2	2	1	2	5	1	1	2	1	0	0	0	0	1	1	0	2	3	1	0	0	0	0	0	0	0	0	0	0	0	0	0
506	4	3	2	11	5	1	2	3	1	2	5	1	1	2	1	0	1	1	1	0	1	0	3	3	2	0	1	0	0	0	0	0	0	0	0	0	0	2
507	4	3	1	12	8	2	1	3	1	3	5	1	2	2	1	0	1	1	1	0	0	0	3	2	1	0	1	1	0	0	0	0	0	0	0	0	0	1
508	4	3	1	13	3	2	1	3	1		5	1		2	1	0	1	1	1	0	0	0	2	3	2	0	1	1	0	0	0	0	0	0	0	0	0	1
509	4	3	1	13	9	1	2	3	1	2	5	1	2	2	1	0	1	0	1	1	1	0	3	3	2	0	0	0	0	0	0	0	0	0	0	0	0	1
510	4	3	1	12	7	1	2	3	1	3	3	1	1	3	1	0	1	0	1	1	0	0	2	3	1	0	0	0	0	0	0	0	0	0	0	0	0	1
511	4	3	2	11	8	1	2	2	1	2	5	1	2	2	1	0	1	0	1	0	0	0	2	2	2	0	0	0	0	0	0	0	0	0	0	0	0	1
512	4	3	1	8	6	1	2	3	1	2	5	1	2	2	1	0	1	1	1	0	1	0	3	3	2	1	0	0	0	0	0	0	0	0	0	0	0	1
513	4	3	2	9	6	1	2	3	1	2	5	1	2	2	1	0	0	1	1	0	1	0	3	2	1	0	1	1	0	0	0	0	0	0	0	0	0	0
514	4	3	2	13	6	2	1	3	1	2	5	2	2	2	1	0	1	1	1	1	0	0	2	2	1	0	1	1	0	0	0	0	0	0	0	0	0	1
515	4	3	1	11	6	1	2	2	1	2	5	1	2	1	1	0	1	0	1	1	0	0	3	2	2	0	0	0	0	0	0	0	0	0	0	0	0	1
516	4	3	1	12	5	2	1	3	1	2	5	1	1	2	1	0	1	1	1	1	0	0	2	3	2	0	1	1	0	0	0	0	0	0	0	0	0	1
517	4	3	1	13	7	1	2	3	1	2	5	1	1	2	1	0	1	1	1	1	1	0	2	3	1	0	1	1	0	0	0	0	0	0	0	0	0	1
518	4	3	1	12	9	2	1	3	1	2	5	2	2	2	1	0	1	1	1	1	0	0	3	2	2	0	1	1	0	0	0	0	0	0	0	0	0	1
519	4	3	1	10	7	1	2	3	1	2	5	1	2	1	1	0	1	0	1	1	1	0	2	2	1	0	0	0	0	0	0	0	0	0	0	0	0	1
520	4	3	1	12	7	1	2	3	1	2	5	1	1	2	1	1	1	1	1	1	1	0	3	2	2	0	1	1	1	1	1	0	1	0	0	0	0	1
521	4	3	1	10	7	1	2	3	1	2	5	1	1	1	1	0	1	1	1	1	1	0	3	2	2	1	0	0	0	0	0	0	0	0	0	0	0	1
522	4	3	2	11	5	1	2	3	1	3	5	2	2	2	1	0	1	0	1	1	1	0	2	3	2	0	0	0	0	0	0	0	0	0	0	0	0	1
523	4	3	2	12	6	1	2	3	1	2	5	1	1	2	1	1	0	0	1	1	1	0	3	3	2	0	0	0	0	0	0	0	1	0	1	1	1	0
524	4	3	2	13	11	1	2	3	1	2	5	1	1	2	1	0	0	0	0	1	1	0	2	2	1	0	0	0	0	0	0	0	0	0	0	0	0	0
525	4	3	2	13	7	2	1	3	1	2	5	1	1	1	1	0	1	1	1	1	0	0	3	2	2	0	1	1	0	0	0	0	0	0	0	0	0	1
526	4	3	1	13	4	2	1	3	1	2	5	1	1	1	1	0	1	1	1	1	0	0	2	2	2	0	1	1	0	0	0	0	0	0	0	0	0	1
527	4	3	1	11	8	2	1	2	1	2	5	1	1	2	1	0	1	1	1	1	1	0	3	3	2	1	0	0	0	0	0	0	0	0	0	0	0	2
528	4	3	2	12	7	1	2	3	1	2	5	1	2	1	1	0	0	0	0	1	1	0	2	2	2	0	0	0	0	0	0	0	0	0	0	0	0	0
529	4	3	1	12	6	1	2	3	1	2	5	1	2	1	1	0	1	0	1	1	1	0	3	2	2	0	0	0	0	0	0	0	0	0	0	0	0	1
530	4	3	2	13	6	2	1	3	1	2	5	1	2	2	1	0	1	1	1	1	0	0	3	3	2	0	1	1	0	0	0	0	0	0	0	0	0	1
531	4	3	1	13	6	1	1	3	1	2	5	1	1	1	1	0	1	0	1	1	1	1	2	2	1	0	0	0	0	0	0	0	0	0	0	0	0	1
532	4	3	2	13	7	1	2	2	1	2	5	1	1	2	1	0	0	1	1	1	1	1	3	2	1	1	1	1	0	0	0	0	0	0	0	0	0	0
533	4	3	1	13	9	2	1	3	1	2	5	1	2	2	1	0	1	1	1	1	0	1	2	2	2	0	1	1	0	0	0	0	0	0	0	0	0	1
534	4	3	1	9	6	1	2	3	1	2	5	1	2	3	1	0	1	1	1	1	1	1	3	3	1	0	1	1	1	0	0	0	0	0	0	0	0	1
535	4	3	1	13	7	1	2	2	1	3	3	2	2	2	1	0	1	1	1	1	0	1	2	3	2	0	1	1	0	0	0	0	0	0	0	0	0	1
536	4	3	2	13	8	1	2	3	1	2	5	1	2	2	1	0	0	0	0	1	1	0	2	2	1	0	0	0	0	0	0	0	0	0	0	0	0	0
537	4	3	1	13	7	1	2	2	1	2	5	1	1	1	1	0	0	1	1	0	1	0	3	2	2	0	1	1	0	0	0	0	0	0	0	0	0	0
538	4	3	2	11	7	1	2	3	1	2	5	1	2	2	1	0	1	0	1	1	1	0	3	2	2	0	0	0	0	0	0	0	0	0	0	0	0	2
539	4	3	1	13	10	2	1	3	1	2	5	1	2	2	1	0	1	1	1	0	0	0	2	2	2	0	1	1	0	0	0	0	0	0	0	0	0	1
540	4	3	1	13	7	1	2	2	1	2	5	1	1	1	1	0	1	1	1	0	1	0	2	2	2	1	0	0	0	0	0	0	0	0	0	0	0	1
541	4	4	1	10	6	2	2	3	1	2	5	1	2	1	1	0	1	0	1	0	1	0	3	2	2	0	0	0	0	0	0	0	0	0	0	0	0	1
542	4	4	1	10	9	1	2	2	1	2	2	1	2	1	1	0	0	0	0	1	1	0	2	3	2	0	0	0	0	0	0	0	0	0	0	0	0	0
543	4	4	1	11	7	1	1	2	1	2	5	1	2	1	1	1	0	1	1	1	1	1	3	2	2	0	1	0	0	0	0	0	1	1	1	1	1	0
544	4	4	2	12	8	1	2	2	1	2	5	1	2	1	1	0	0	0	0	1	1	1	3	2	2	0	0	0	0	0	0	0	0	0	0	0	0	0
545	4	4	1	11	7	1	1	2	1	2	5	1	1	1	1	1	0	1	1	1	1	1	2	2	2	0	1	0	0	0	0	0	1	1	1	1	1	0
546	4	4	1	10	6	2	1	2	1	2	5	1	1	3	1	0	0	0	0	1	0	1	3	3	1	0	0	0	0	0	0	0	0	0	0	0	0	0
547	4	4	1	11	7	1	1	2	1	2	5	1	1	3	1	1	0	1	1	0	1	1	2	3	2	0	1	0	0	0	0	0	1	1	1	1	1	0
548	4	4	2	11	8	1	2	2	1	2	5	1	1	1	1	0	0	1	1	0	1	0	3	2	2	0	1	0	0	0	0	0	0	0	0	0	0	0
549	4	4	1	12	3	1	2	2	1	2	5	1	1	3	1	0	1	1	1	1	1	0	2	2	2	1	0	0	0	0	0	0	0	0	0	0	0	1
550	4	4	1	13	6	1	1	2	1	2	5	1	1	1	1	1	0	1	1	1	1	1	3	2	2	0	1	0	0	0	0	0	1	1	1	1	1	0
551	4	4	1	12	8	1	2	1	1	2	5	1	1	3	2	0	0	0	0	1	0	1	2	3	1	0	0	0	0	0	0	0	0	0	0	0	0	0
552	4	4	1	12	10	1	1	2	1	2	5	1	1	2	1	1	0	1	1	1	1	1	3	3	2	0	1	0	0	0	0	0	1	1	1	1	1	0
553	4	4	1	11	5	1	1	2	1	2	5	1	1	3	1	0	0	1	1	0	1	1	2	2	2	1	0	0	0	0	0	0	0	0	0	0	0	0
554	4	4	2	10	3	1	2	3	1	2	3	1	1	3	1	0	1	0	1	1	0	0	3	2	2	0	0	0	0	0	0	0	0	0	0	0	0	1
555	4	4	2	11	8	1	2	2	1	1	5	1	2	3	2	0	1	0	1	1	1	0	2	2	2	0	0	0	0	0	0	0	0	0	0	0	0	2
556	4	4	1	11	8	2	1	2	1	2	5	1	2	3	2	0	1	0	1	0	1	1	3	2	2	0	0	0	0	0	0	0	0	0	0	0	0	1
557	4	4	2	10	9	1	2	3	1	2	5	1	1	3	1	0	1	0	1	1	0	1	2	3	2	0	0	0	0	0	0	0	0	0	0	0	0	1
558	4	4	1	11	4	1	2	2	1	2	5	1	1	1	1	0	1	1	1	0	1	1	3	2	1	0	0	0	1	0	0	0	0	0	0	0	0	1
559	4	4	1	10	7	2	1	3	1	2	5	1	2	2	1	0	0	1	1	1	0	1	2	2	2	1	0	0	0	0	0	0	0	0	0	0	0	0
560	4	4	2	10	8	1	2	2	1	2	5	1	1	3	2	0	0	1	1	1	1	1	3	3	2	1	1	0	0	0	0	0	0	0	0	0	0	0
561	4	4	1	13	6	2	2	3	1	2	5	1	1	1	1	0	1	0	1	0	1	1	2	3	2	0	0	0	0	0	0	0	0	0	0	0	0	1
562	4	4	1	12	4	1	1	3	1		5	1		3	1	0	1	0	1	0	0	0	2	2	2	0	0	0	0	0	0	0	0	0	0	0	0	2
563	4	4	1	11	7	2	1	1	2	2	5	1	1	1	2	0	0	1	1	0	1	1	3	3	1	1	0	1	0	0	0	0	0	0	0	0	0	0
564	4	4	1	12	8	1	2	2	2	2	5	1	2	2	1	0	0	0	0	1	0	0	2	2	2	0	0	0	0	0	0	0	0	0	0	0	0	0
565	4	4	1	11	6	1	1	2	1	2	2	1	1	1	1	1	0	1	1	1	1	1	3	2	1	1	0	0	0	0	0	0	1	1	1	1	1	0
566	4	4	2	12	10	1	2	2	1	2	5	1	2	2	1	0	1	1	1	1	1	0	3	3	2	0	1	1	0	0	0	0	0	0	0	0	0	1
567	4	4	2	12	6	2	1	2	1	2	5	1	2	3	1	0	1	1	1	1	1	0	3	2	1	0	1	0	0	0	0	0	0	0	0	0	0	1
568	4	4	2	11	4	1	2	2	1		2	1		3	2	0	1	0	1	1	1	1	3	2	1	0	0	0	0	0	0	0	0	0	0	0	0	1
569	4	4	2	12	6	2	2	3	1	2	5	1	2	2	1	0	0	0	0	0	1	0	2	3	2	0	0	0	0	0	0	0	0	0	0	0	0	0
570	4	4	1	12	8	2	1	2	1	2	5	1	1	1	2	0	1	1	1	1	1	1	2	2	1	0	1	1	0	0	0	0	0	0	0	0	0	1
571	4	4	1	10	9	1	1	2	2	2	5	1	2	3	1	0	1	0	1	1	0	1	3	3	1	0	0	0	0	0	0	0	0	0	0	0	0	1
572	4	4	1	12	4	2	1	2	2		5	1		3	1	0	1	0	1	1	0	0	2	3	2	0	0	0	0	0	0	0	0	0	0	0	0	1
573	4	4	1	12	5	1	1	2	1		5	1		3	2	0	1	0	1	1	1	1	2	2	1	0	0	0	0	0	0	0	0	0	0	0	0	1
574	4	4	1	10	6	1	2	2	2	4	4	1	1	1	1	0	1	0	1	1	1	0	3	3	2	0	0	0	0	0	0	0	0	0	0	0	0	1
575	4	4	1	10	7	2	1	2	1	2	5	1	1	1	2	0	0	0	0	1	1	1	2	3	1	0	0	0	0	0	0	0	0	0	0	0	0	0
576	4	4	2	12	7	2	1	2	1	2	5	1	2	1	1	0	0	0	0	1	1	1	2	3	2	0	0	0	0	0	0	0	0	0	0	0	0	0
577	4	5	2	13	5	1	2	3	1	3	5	1	2	2	1	0	0	0	0	1	1	1	2	3	2	0	0	0	0	0	0	0	0	0	0	0	0	0
578	4	5	2	12	7	1	2	2	1	2	5	1	1	3	1	0	0	0	0	1	1	0	2	2	1	0	0	0	0	0	0	0	0	0	0	0	0	0
579	4	5	1	13	7	1	1	2	1	3	5	1	1	1	1	0	1	1	1	1	1	1	3	2	1	0	0	0	1	0	0	0	0	0	0	0	0	1
580	4	5	1	13	5	1	1	2	1	2	5	1	2	2	1	0	1	1	1	1	0	1	2	3	2	0	0	0	1	0	0	0	0	0	0	0	0	2
581	4	5	1	12	7	2	1	2	1	2	5	1	2	3	1	0	0	1	1	1	1	1	2	2	1	0	0	0	1	0	0	0	0	0	0	0	0	0
582	4	5	1	13	4	1	2	2	1	3	5	1	1	2	2	0	1	1	1	0	1	0	3	3	2	0	0	1	1	0	0	0	0	0	0	0	0	1
583	4	5	2	13	7	2	1	2	1	2	5	1	1	1	2	0	0	0	0	1	1	0	3	2	1	0	0	0	0	0	0	0	0	0	0	0	0	0
584	4	5	2	13	6	1	2	2	1	2	2	1	1	2	1	0	0	0	0	0	1	1	3	3	1	0	0	0	0	0	0	0	0	0	0	0	0	0
585	4	5	2	13	4	1	2	2	1		2	1		1	1	0	0	0	0	1	1	0	3	3	1	0	0	0	0	0	0	0	0	0	0	0	0	0
586	4	5	1	14	5	1	2	2	1		2	1		1	1	0	1	0	1	0	0	1	2	3	2	0	0	0	0	0	0	0	0	0	0	0	0	1
587	4	5	2	13	8	2	1	2	1	2	2	1	1	1	1	0	0	0	0	1	1	0	2	2	1	0	0	0	0	0	0	0	0	0	0	0	0	0
588	4	5	2	13	8	1	1	2	1	2	5	1	1	3	1	0	0	0	0	1	1	1	2	3	1	0	0	0	0	0	0	0	0	0	0	0	0	0
589	4	5	1	13	5	2	2	3	1	2	5	1	1	3	1	0	0	0	0	0	0	0	2	3	1	0	0	0	0	0	0	0	0	0	0	0	0	0
590	4	5	1	13	5	1	2	2	1	2	5	1	1	1	2	0	0	0	0	1	1	1	2	3	1	0	0	0	0	0	0	0	0	0	0	0	0	0
591	4	5	2	13	11	1	2	2	1	2	2	1	1	1	1	0	0	0	0	1	1	0	2	2	1	0	0	0	0	0	0	0	0	0	0	0	0	0
592	4	5	2	13	4	1	2	2	1	2	5	1	2	3	1	0	0	1	1	1	1	0	3	2	2	0	0	0	1	0	0	0	0	0	0	0	0	0
593	4	5	2	13	8	1	2	2	1	2	5	1	1	1	1	0	0	0	0	1	1	1	2	3	1	0	0	0	0	0	0	0	0	0	0	0	0	0
594	4	5	2	13	9	1	2	2	1	2	5	1	2	3	1	0	1	0	1	1	1	0	3	2	2	0	0	0	0	0	0	0	0	0	0	0	0	1
595	4	5	1	13	5	2	1	2	1	2	5	1	2	1	2	0	1	0	1	1	1	1	2	3	1	0	0	0	0	0	0	0	0	0	0	0	0	1
596	4	5	1	13	8	2	1	2	1	2	5	1	1	1	2	1	1	0	1	1	1	1	2	3	2	0	0	0	0	0	0	0	1	0	1	1	1	1
597	4	5	1	13	5	2	2	2	1		2	1		2	1	0	1	0	1	1	0	0	3	2	1	0	0	0	0	0	0	0	0	0	0	0	0	1
599	4	5	2	13	6	2	2	2	1		5	1		1	1	0	0	0	0	0	1	1	3	2	2	0	0	0	0	0	0	0	0	0	0	0	0	0
600	4	5	2	13	13	1	1	2	1	2	5	1	1	3	1	0	1	0	1	1	1	0	2	3	1	0	0	0	0	0	0	0	0	0	0	0	0	1
601	4	5	1	14	3	1	1	2	1	2	5	1	1	1	1	0	1	1	1	1	0	1	3	2	2	0	0	0	1	0	0	0	0	0	0	0	0	2
602	4	5	1	13	6	1	1	3	1	2	5	1	2	1	1	0	1	1	1	0	1	1	2	3	1	1	0	0	1	0	0	0	0	0	0	0	0	1
603	4	5	1	12	8	1	2	2	1	2	5	1	1	3	1	0	1	1	1	0	0	0	3	2	2	1	0	0	1	0	0	0	0	0	0	0	0	1
604	4	5	1	13	9	1	1	2	1	2	5	1	1	1	1	0	1	1	1	1	0	1	2	2	1	0	1	0	0	0	0	0	0	0	0	0	0	2
605	4	5	2	13	3	2	1	2	1	2			1	3	2	0	0	0	0	0	1	0	3	2	2	0	0	0	0	0	0	0	0	0	0	0	0	0
606	4	5	1	13	6	1	1	2	1	2	2	1	1	1	1	0	1	1	1	0	0	0	2	2	1	0	1	0	0	0	0	0	0	0	0	0	0	1
607	4	5	1	13	8	2	1	3	1	2	5	1	1	1	2	0	1	0	1	0	0	1	3	2	2	0	0	0	0	0	0	0	0	0	0	0	0	2
608	4	5	2	13	7	2	1	2	1	2	5	1	1	1	1	0	1	0	1	1	1	1	2	2	1	0	0	0	0	0	0	0	0	0	0	0	0	1
609	4	5	2	13	7	2	2	2	1	2	5	1	2	3	1	0	1	0	1	0	0	0	2	3	2	0	0	0	0	0	0	0	0	0	0	0	0	1
610	4	5	2	13	3	1	1	2	1	2	5	1	1	3	2	0	0	0	0	1	1	1	2	3	2	0	0	0	0	0	0	0	0	0	0	0	0	0
611	4	5	2	13	12	2	1	2	1	2	5	1	1	3	2	0	0	0	0	1	1	1	2	3	2	0	0	0	0	0	0	0	0	0	0	0	0	0
612	4	5	2	13	7	2	1	2	1	2	5	1	2	3	1	0	1	1	1	1	1	1	3	2	1	1	0	1	0	0	0	0	0	0	0	0	0	1
613	4	6	2	13	8	1	2	2	1	2	2	2	2	1	1	0	1	0	1	0	1	0	3	2	1	0	0	0	0	0	0	0	0	0	0	0	0	1
614	4	6	1	14	6	2	1	2	1	2	5	1	2	2	1	0	0	1	1	1	1	1	2	2	1	0	0	1	1	0	0	0	0	0	0	0	0	0
615	4	6	2	14	3	2	1	2	1		2	1		1	1	0	1	0	1	0	1	1	2	2	2	0	0	0	0	0	0	0	0	0	0	0	0	1
616	4	6	2	14	10	2	1	2	1	2	5	1	1	3	2	0	1	1	1	1	1	0	3	3	1	1	0	0	0	0	0	0	0	0	0	0	0	1
617	4	6	2	14	7	2	1	2	1	2	5	1	2	3	1	0	1	0	1	0	1	0	3	3	1	0	0	0	0	0	0	0	0	0	0	0	0	1
618	4	6	2	14	3	1	2	3	1	2	5	1	1	1	1	0	1	0	1	1	0	0	3	2	2	0	0	0	0	0	0	0	0	0	0	0	0	1
619	4	6	2	14	3	1	2	3	1		5	1		3	2	0	0	0	0	0	1	0	2	3	1	0	0	0	0	0	0	0	0	0	0	0	0	0
620	4	6	2	14	9	1	2	3	1	2	5	1	1	3	1	0	0	0	0	0	1	0	2	3	1	0	0	0	0	0	0	0	0	0	0	0	0	0
621	4	6	2	14	3	2	1	3	1	2	5	1	2	2	1	0	0	0	0	0	1	1	2	3	1	0	0	0	0	0	0	0	0	0	0	0	0	0
622	4	6	2	13	9	1	2	2	1	2	2	1	1	2	2	0	1	0	1	1	1	1	3	2	2	0	0	0	0	0	0	0	0	0	0	0	0	1
623	4	6	1	14	8	1	2	2	1	2	5	1	1	1	1	1	0	0	1	1	1	0	3	2	1	0	0	0	0	0	0	0	1	0	1	1	0	0
624	4	6	2	13	6	1	2	2	2	2	5	1	2	1	1	0	0	0	0	0	1	1	2	2	1	0	0	0	0	0	0	0	0	0	0	0	0	0
625	4	6	2	13	5	1	1	2	2		5	1		3	2	0	0	0	0	0	1	1	2	2	1	0	0	0	0	0	0	0	0	0	0	0	0	0
626	4	6	1	13	9	1	1	2	1	3	5	1	2	3	1	0	0	1	1	1	0	0	3	2	2	1	0	0	1	0	0	0	0	0	0	0	0	0
627	4	6	1	14	8	2	1	2	1	2	3	1	2	1	1	0	1	1	1	1	1	1	3	2	2	1	1	1	0	1	0	0	0	0	0	0	0	1
628	4	6	2	14	7	1	1	2	1	2	5	1	2	1	2	0	1	0	1	1	1	1	2	2	2	0	0	0	0	0	0	0	0	0	0	0	0	1
629	4	6	1	13	9	1	2	2	2	2	5	1	1	2	1	0	1	1	1	1	1	1	3	2	2	0	1	0	1	1	0	0	0	0	0	0	0	1
630	4	6	1	13	7	2	1	2	1	1	5	1	2	3	1	0	1	0	1	0	1	1	2	2	1	0	0	0	0	0	0	0	0	0	0	0	0	1
631	4	6	2	13	5	1	1	2	1	2	5	1	1	1	1	0	0	1	1	1	1	1	3	2	1	1	0	0	0	0	0	0	0	0	0	0	0	0
632	4	6	2	13	8	1	2	2	2	2	5	1	2	1	1	0	0	1	1	0	1	1	2	2	2	0	0	0	1	0	0	0	0	0	0	0	0	0
633	4	6	2	13	5	1	2	3	1		5	1		2	1	0	1	0	1	1	1	0	3	3	2	0	0	0	0	0	0	0	0	0	0	0	0	2
634	4	6	2	13	5	1	2	2	1		5	1		3	1	0	1	1	1	0	1	0	2	3	1	0	1	1	0	0	0	0	0	0	0	0	0	1
635	4	6	2	13	4	1	2	3	1	2	2	1	1	2	1	0	0	0	0	0	1	0	2	3	1	0	0	0	0	0	0	0	0	0	0	0	0	0
636	4	6	1	13	6	1	2	2	1	3	5	1	2	2	1	0	1	1	1	1	1	1	3	3	2	0	1	0	0	0	0	0	0	0	0	0	0	1
637	4	6	1	13	8	1	2	2	1	2	5	1	2	3	1	0	1	0	1	1	1	0	2	2	2	0	0	0	0	0	0	0	0	0	0	0	0	1
638	4	6	1	14	8	1	2	2	1	2	5	1	1	3	1	0	0	0	0	0	0	0	3	3	2	0	0	0	0	0	0	0	0	0	0	0	0	0
639	4	6	2	14	8	2	2	3	1	2	5	1	2	2	1	1	0	0	1	1	1	0	2	2	2	0	0	0	0	0	0	0	1	1	1	1	1	0
640	4	6	1	14	8	2	1	2	1	2	5	1	2	3	1	0	1	0	1	1	1	1	2	2	2	0	0	0	0	0	0	0	0	0	0	0	0	1
641	4	6	1	14	5	2	1	1	2	2	5	1	2	3	1	0	0	1	1	1	0	0	3	3	2	0	1	1	0	0	0	0	0	0	0	0	0	0
642	4	6	1	14	5	2	1	2	1	2	5	1	2	3	1	0	1	0	1	0	1	1	2	3	2	0	0	0	0	0	0	0	0	0	0	0	0	1
643	4	6	1	14	8	2	1	2	1	2	2	1	1	2	1	0	1	0	1	1	1	1	2	2	1	0	0	0	0	0	0	0	0	0	0	0	0	1
644	4	6	1	14	10	2	1	2	1		2	1		1	1	0	1	0	1	1	1	1	2	2	1	0	0	0	0	0	0	0	0	0	0	0	0	1
645	4	6	1	14	6	2	1	2	1		5	1		3	1	0	1	0	1	1	1	1	2	3	2	0	0	0	0	0	0	0	0	0	0	0	0	1
646	4	6	1	14	9	2	1	2	1	2	5	1	2	2	1	0	1	0	1	0	1	1	2	3	1	0	0	0	0	0	0	0	0	0	0	0	0	1
647	4	6	2	14	9	2	1	1	2	2	5	1	1	3	2	0	1	0	1	0	1	1	2	3	1	0	0	0	0	0	0	0	0	0	0	0	0	1
648	4	6	1	13	6	2	1	2	1		2	1		1	2	0	1	1	1	1	1	1	2	2	2	0	1	0	0	1	0	0	0	0	0	0	0	1
649	3	1	2	8	5	1	2	3	1		4	1		1	1	0	1	0	1	1	1	0	3	2	2	0	0	0	0	0	0	0	0	0	0	0	0	1
650	3	1	1	12	6	1	2	3	1	1	5	1	2	3	1	0	1	1	1	0	0	0	3	3	1	1	0	0	1	0	0	0	0	0	0	0	0	1
651	3	1	1	8	9	1	2	3	1	2	2	1	1	3	1	0	0	1	1	1	1	0	2	3	2	0	0	1	1	0	0	0	0	0	0	0	0	0
652	3	1	2	9	4	1	2	3	1	2	2	1	1	2	1	0	1	0	1	0	1	0	2	2	2	0	0	0	0	0	0	0	0	0	0	0	0	1
653	3	1	1	10	4	1	2	3	1	3	5	1	1	3	1	0	1	1	1	1	0	0	3	3	2	1	0	0	0	0	0	0	0	0	0	0	0	1
654	3	1	1	7	4	1	2	3	1	2	4	1	1	1	1	0	1	1	1	0	1	0	3	2	1	1	0	0	0	0	0	0	0	0	0	0	0	1
655	3	1	1	10	5	1	1	3	1	2	5	1	1	2	1	0	1	0	1	0	0	0	2	2	1	0	0	0	0	0	0	0	0	0	0	0	0	2
656	3	1	1	12	7	1	2	2	1	4	4	1	1	1	1	0	1	0	1	1	0	0	3	2	1	0	0	0	0	0	0	0	0	0	0	0	0	1
657	3	1	1	10	10	1	2	2	1	2	2	1	2	1	1	0	1	1	1	1	1	0	2	2	2	0	0	0	0	0	0	1	0	0	0	0	0	1
658	3	1	2	10	5	1	2	3	1	3	3	1	2	1	1	0	0	0	0	0	1	0	2	3	2	0	0	0	0	0	0	0	0	0	0	0	0	0
659	3	1	2	8	5	1	2	2	1	3	2	1	1	1	1	0	0	0	0	1	1	0	2	3	2	0	0	0	0	0	0	0	0	0	0	0	0	0
660	3	1	2	13	7	1	2	3	1	2	2	1	2	2	1	0	0	0	0	0	1	0	2	2	2	0	0	0	0	0	0	0	0	0	0	0	0	0
661	3	1	2	8	6	1	2	3	1	2	3	1	2	3	1	0	1	0	1	1	0	0	3	3	2	0	0	0	0	0	0	0	0	0	0	0	0	1
662	3	1	1	10	7	1	2	3	1	2	5	1	2	2	1	0	1	0	1	0	0	0	3	2	2	0	0	0	0	0	0	0	0	0	0	0	0	1
663	3	1	2	12	6	1	2	3	1	2	5	1	1	1	1	0	0	0	0	0	0	0	2	3	1	0	0	0	0	0	0	0	0	0	0	0	0	0
664	3	1	1	9	7	2	1	3	1	2	2	1	1	3	1	0	1	0	1	1	1	0	3	2	2	0	0	0	0	0	0	0	0	0	0	0	0	1
665	3	1	2	8	8	1	2	3	1	2	2	1	2	2	1	0	1	0	1	1	0	0	2	2	1	0	0	0	0	0	0	0	0	0	0	0	0	1
666	3	1	1	10	7	1	2	3	1		2	1		2	1	0	1	1	1	0	1	0	3	3	1	1	0	0	0	0	0	0	0	0	0	0	0	2
667	3	1	2	10	7	1	2	3	1	4	4	1	1	1	1	0	0	0	0	0	0	0	2	2	2	0	0	0	0	0	0	0	0	0	0	0	0	0
668	3	1	1	9	9	1	2	3	1	2	5	1	1	3	1	0	1	0	1	1	1	0	3	3	2	0	0	0	0	0	0	0	0	0	0	0	0	1
669	3	1	1	8	5	1	1	1	1	2	5	1	2	2	1	0	0	0	0	1	0	0	2	3	2	0	0	0	0	0	0	0	0	0	0	0	0	0
670	3	1	1	9	5	1	2	3	1	2	2	1	1	1	1	0	0	0	0	0	0	0	2	3	2	0	0	0	0	0	0	0	0	0	0	0	0	0
671	3	1	1	8	6	1	2	2	2	2	2	1	1	3	1	0	0	0	0	1	0	0	2	3	2	0	0	0	0	0	0	0	0	0	0	0	0	0
672	3	1	1	7	7	1	2	3	1	3	5	1	1	2	1	0	1	0	1	1	0	0	3	3	2	0	0	0	0	0	0	0	0	0	0	0	0	1
673	3	1	2	13	6	1	2	3	1	2	2	1	2	2	1	0	0	0	0	1	0	0	2	2	1	0	0	0	0	0	0	0	0	0	0	0	0	0
674	3	1	2	8	5	2	1	3	1	2	5	1	1	1	1	0	0	1	1	1	1	1	3	2	2	0	0	1	0	0	0	0	0	0	0	0	0	0
675	3	1	2	10	5	1	2	3	1	2	2	1	2	1	1	0	0	0	0	0	0	1	2	3	2	0	0	0	0	0	0	0	0	0	0	0	0	0
676	3	1	2	8	6	1	2	3	1	2	5	1	1	3	1	0	1	1	1	1	1	1	3	3	2	1	0	0	0	0	0	0	0	0	0	0	0	1
677	3	1	1	8	4	1	2	3	1		2	1		3	1	0	1	1	1	1	1	1	3	3	2	1	0	0	0	0	0	0	0	0	0	0	0	1
678	3	1	2	7	5	1	2	2	1	4	5	1	1	1	1	0	0	0	0	0	0	0	2	3	1	0	0	0	0	0	0	0	0	0	0	0	0	0
679	3	1	2	13	4	1	2	3	1	3	2	1	2	2	1	0	0	0	0	0	0	0	2	3	1	0	0	0	0	0	0	0	0	0	0	0	0	0
680	3	1	2	13	8	1	2	3	1	3	5	1	1	2	1	0	0	0	0	0	0	0	2	3	1	0	0	0	0	0	0	0	0	0	0	0	0	0
681	3	1	2	10	10	1	2	1	1	2	2	1	2	1	1	0	0	0	0	0	0	0	2	3	1	0	0	0	0	0	0	0	0	0	0	0	0	0
682	3	1	1	11	10	1	2	1	1	2	5	1	2	3	1	0	0	1	1	1	1	1	3	3	2	1	0	0	0	0	0	0	0	0	0	0	0	0
683	3	1	2	12	5	1	2	3	1	2	5	1	1	2	1	0	0	0	0	0	0	0	2	3	1	0	0	0	0	0	0	0	0	0	0	0	0	0
684	3	1	1	11	6	1	2	3	1	2	2	1	1	1	1	0	1	0	1	1	1	1	3	2	2	0	0	0	0	0	0	0	0	0	0	0	0	2
685	3	2	1	11	7	1	2	3	1	2	5	1	1	1	1	0	1	0	1	1	0	1	2	2	2	0	0	0	0	0	0	0	0	0	0	0	0	1
686	3	2	1	8	4	1	2	3	1	2	3	1	1	3	1	0	1	0	1	1	1	1	2	3	2	0	0	0	0	0	0	0	0	0	0	0	0	1
687	3	2	1	8	7	1	2	3	1	2	5	1	1	2	1	0	0	0	0	1	1	0	2	2	1	0	0	0	0	0	0	0	0	0	0	0	0	0
688	3	2	1	10	5	1	2	3	1		2	1		1	1	0	1	1	1	1	1	1	3	2	2	1	1	0	1	0	0	0	0	0	0	0	0	1
689	3	2	1	11	5	1	2	3	1	2	5	1	1	3	1	0	1	1	1	1	1	1	3	2	2	1	0	0	0	0	0	0	0	0	0	0	0	1
690	3	2	2	9	8	1	2	3	1	3	5	1	2	3	1	0	0	0	0	0	0	0	2	2	1	0	0	0	0	0	0	0	0	0	0	0	0	0
691	3	2	1	10	6	1	1	3	1	2	5	1	1	1	1	0	1	0	1	1	1	1	3	2	2	0	0	0	0	0	0	0	0	0	0	0	0	1
692	3	2	1	10	7	1	2	3	1	3	5	1	1	2	1	0	1	0	1	1	1	1	3	3	2	0	0	0	0	0	0	0	0	0	0	0	0	1
693	3	2	1	7	6	1	2	3	1	2	5	1	2	3	1	0	0	0	0	1	0	0	2	2	1	0	0	0	0	0	0	0	0	0	0	0	0	0
694	3	2	1	10	7	1	2	3	1	2	5	1	1	2	1	0	0	1	1	1	1	1	3	2	2	0	1	0	1	0	0	0	0	0	0	0	0	0
695	3	2	2	10	6	1	2	3	1	2	5	1	2	1	1	0	0	1	1	1	1	0	2	2	2	1	0	0	0	0	0	0	0	0	0	0	0	0
696	3	2	1	12	8	2	2	3	1	3	1	1	1	1	1	0	1	1	1	1	1	0	3	2	2	1	0	0	0	0	0	0	0	0	0	0	0	2
697	3	2	1	10	6	1	2	3	1	3	5	1	2	2	1	0	0	0	0	1	0	0	2	3	1	0	0	0	0	0	0	0	0	0	0	0	0	0
698	3	2	1	10	8	1	2	3	1	3	2	1	2	3	1	0	0	0	0	1	0	0	2	2	1	0	0	0	0	0	0	0	0	0	0	0	0	0
699	3	2	2	8	10	1	2	3	1	1	5	1	2	2	1	0	1	0	1	1	1	0	3	3	2	0	0	0	0	0	0	0	0	0	0	0	0	1
700	3	2	2	10	7	1	2	3	1	4	4	1	2	1	1	0	1	0	1	0	1	1	3	2	2	0	0	0	0	0	0	0	0	0	0	0	0	1
701	3	2	1	10	6	1	2	3	1	3	5	1	2	1	1	0	0	0	0	1	1	0	2	2	1	0	0	0	0	0	0	0	0	0	0	0	0	0
702	3	2	2	8	6	1	2	3	1	3	4	1	1	1	1	0	1	0	1	1	1	1	3	2	2	0	0	0	0	0	0	0	0	0	0	0	0	1
703	3	2	2	12	8	1	2	3	1	2	2	1	1	3	1	0	1	0	1	1	1	1	3	3	2	0	0	0	0	0	0	0	0	0	0	0	0	1
704	3	2	2	13	8	1	2	3	1	2	2	1	2	1	1	0	0	0	0	1	1	0	2	2	1	0	0	0	0	0	0	0	0	0	0	0	0	0
705	3	2	1	9	7	1	2	3	1	2	2	1	1	1	1	0	1	1	1	1	1	1	3	2	2	1	0	0	0	0	0	0	0	0	0	0	0	1
706	3	2	1	9	6	1	2	3	1	3	5	1	2	2	1	0	1	0	1	1	1	1	2	2	2	0	0	0	0	0	0	0	0	0	0	0	0	1
707	3	2	1	10	4	2	1	3	1	3	5	1	2	2	1	0	0	1	1	1	1	1	3	2	2	1	0	0	0	0	0	0	0	0	0	0	0	0
708	3	2	2	9	5	1	2	3	1	3	2	1	1	2	1	0	1	1	1	1	1	1	2	3	2	1	0	0	0	0	0	0	0	0	0	0	0	1
709	3	2	2	8	6	1	2	3	1	2	2	1	1	3	1	0	0	0	0	0	0	0	2	2	1	0	0	0	0	0	0	0	0	0	0	0	0	0
710	3	2	1	13	6	1	2	3	1	2	2	1	1	3	1	0	1	0	1	1	1	1	3	3	2	0	0	0	0	0	0	0	0	0	0	0	0	1
711	3	2	2	8	8	1	1	2	1	2	2	1	1	2	1	0	0	0	0	0	0	0	2	2	1	0	0	0	0	0	0	0	0	0	0	0	0	0
712	3	2	2	8	4	1	2	2	1	2	5	1	2	3	1	0	1	0	1	0	0	1	2	2	1	0	0	0	0	0	0	0	0	0	0	0	0	1
713	3	2	2	10	10	1	2	2	1	2	2	1	2	1	1	0	1	0	1	1	0	0	3	2	1	0	0	0	0	0	0	0	0	0	0	0	0	1
714	3	2	2	11	6	1	2	3	1	2	5	1	1	1	1	0	0	1	1	1	1	1	2	2	2	1	0	0	0	0	0	0	0	0	0	0	0	0
715	3	2	2	14	5	1	2	3	1	3	5	1	2	1	1	0	0	0	0	0	0	0	3	2	1	0	0	0	0	0	0	0	0	0	0	0	0	0
716	3	2	1	9	6	1	2	3	1	2	4	1	1	1	1	0	1	1	1	1	1	0	3	2	2	1	0	0	0	0	0	0	0	0	0	0	0	1
717	3	2	2	12	9	1	2	3	1	2	5	1	2	3	1	1	0	1	1	1	1	0	3	3	2	1	0	0	0	0	0	0	1	1	1	1	1	0
718	3	2	2	9	4	1	2	3	1	1	5	1	1	2	1	0	0	0	0	0	0	0	2	2	1	0	0	0	0	0	0	0	0	0	0	0	0	0
719	3	2	1	12	6	1	2	3	1	2	2	1	1	1	1	1	0	1	1	1	1	0	3	2	2	0	0	0	1	0	0	0	1	0	0	0	0	0
720	3	2	1	12	6	1	2	3	1	2	2	1	1	1	1	0	0	0	0	0	0	0	2	2	1	0	0	0	0	0	0	0	0	0	0	0	0	0
721	3	3	1	10	8	2	1	3	1	3	5	1	2	2	1	0	1	0	1	1	1	1	3	3	2	0	0	0	0	0	0	0	0	0	0	0	0	1
722	3	3	1	12	5	1	2	3	1	1	5	1	1	3	1	0	1	1	1	1	1	0	2	2	2	1	0	0	0	0	0	0	0	0	0	0	0	1
723	3	3	1	13	6	1	1	3	1	2	2	1	1	2	1	0	1	1	1	1	1	0	2	2	2	1	0	0	1	0	0	0	0	0	0	0	0	1
724	3	3	2	10	8	1	2	3	1	3	1	2	1	1	1	0	1	0	1	1	1	0	3	2	2	0	0	0	0	0	0	0	0	0	0	0	0	1
725	3	3	1	12	6	1	2	3	1	2	4	1	1	1	1	0	1	1	1	1	0	0	2	2	2	0	1	0	0	0	0	0	0	0	0	0	0	1
726	3	3	2	10	9	1	2	3	1	3	5	1	1	2	1	0	1	0	1	1	1	0	2	2	2	0	0	0	0	0	0	0	0	0	0	0	0	1
727	3	3	2	9	4	1	2	3	1	2	2	1	1	2	1	0	1	0	1	1	1	0	2	2	2	0	0	0	0	0	0	0	0	0	0	0	0	1
728	3	3	2	12	11	1	2	2	1	2	5	1	2	1	1	0	1	0	1	1	0	0	3	2	2	0	0	0	0	0	0	0	0	0	0	0	0	1
729	3	3	1	10	9	1	2	3	1	2	5	1	1	2	1	0	0	0	0	0	1	0	2	3	2	0	0	0	0	0	0	0	0	0	0	0	0	0
730	3	3	2	12	7	1	2	3	1	3	3	1	1	2	1	0	1	0	1	1	1	0	3	3	2	0	0	0	0	0	0	0	0	0	0	0	0	1
731	3	3	2	12	7	1	2	3	1	2	5	1	2	2	1	0	0	1	1	1	1	0	2	2	1	1	0	0	0	0	0	0	0	0	0	0	0	0
732	3	3	2	13	7	1	2	3	1	2	2	1	1	1	1	0	1	0	1	1	1	0	2	2	1	0	0	0	0	0	0	0	0	0	0	0	0	1
733	3	3	2	10	7	1	2	3	1	2	5	1	2	3	1	0	0	1	1	1	1	0	3	3	2	1	0	0	0	0	0	0	0	0	0	0	0	0
734	3	3	2	9	6	1	2	3	1	3	3	1	2	1	1	0	0	0	0	0	1	0	2	3	2	0	0	0	0	0	0	0	0	0	0	0	0	0
735	3	3	1	10	7	1	2	2	1		5	1		1	1	0	0	0	0	0	0	0	2	2	1	0	0	0	0	0	0	0	0	0	0	0	0	0
736	3	3	1	11	6	1	2	3	1	2	5	1	1	2	1	0	0	1	1	1	0	0	3	2	2	0	1	0	0	0	0	0	0	0	0	0	0	0
737	3	3	2	12	6	1	2	3	1	2	3	1	1	3	1	0	1	0	1	1	1	0	2	3	2	0	0	0	0	0	0	0	0	0	0	0	0	1
738	3	3	1	12	8	1	2	3	1	2	2	1	1	1	1	0	1	0	1	1	1	0	3	2	2	0	0	0	0	0	0	0	0	0	0	0	0	1
739	3	3	1	12	10	1	2	3	1	2	5	1	1	1	1	0	1	0	1	0	0	0	2	2	2	0	0	0	0	0	0	0	0	0	0	0	0	1
740	3	3	2	10	7	1	1	3	1	2	5	1	1	3	1	0	0	1	1	1	1	0	3	3	2	1	0	0	0	0	0	0	0	0	0	0	0	0
741	3	3	2	10	10	1	2	2	1	3	5	1	1	3	1	0	1	0	1	1	1	0	2	3	1	0	0	0	0	0	0	0	0	0	0	0	0	1
742	3	3	2	10	8	1	2	2	1	3	5	1	1	3	1	0	1	0	1	1	1	0	3	3	2	0	0	0	0	0	0	0	0	0	0	0	0	1
743	3	3	1	11	10	1	2	3	1	2	2	1	1	2	1	0	1	0	1	1	1	0	2	3	2	0	0	0	0	0	0	0	0	0	0	0	0	1
744	3	3	1	10	7	1	2	3	1	3	3	1	2	2	1	0	0	0	0	0	1	1	3	3	2	0	0	0	0	0	0	0	0	0	0	0	0	0
745	3	3	1	11	6	1	2	3	1	2	2	1	2	3	1	0	1	1	1	1	1	0	2	2	2	1	0	0	1	0	0	0	0	0	0	0	0	1
746	3	3	1	9	7	1	2	3	1	1	5	1	2	3	1	0	1	1	1	1	1	0	3	2	2	0	1	0	0	0	0	0	0	0	0	0	0	1
747	3	3	1	12	5	1	2	3	1	2	5	1	2	1	1	0	1	0	1	1	1	0	3	2	2	0	0	0	0	0	0	0	0	0	0	0	0	1
748	3	3	2	12	9	1	2	3	1	2	5	1	2	2	1	0	0	0	0	0	0	0	2	2	1	0	0	0	0	0	0	0	0	0	0	0	0	0
749	3	3	1	9	9	1	2	3	1	2	2	1	1	1	1	0	1	1	1	1	1	0	3	2	2	0	1	0	0	0	0	0	0	0	0	0	0	1
750	3	3	1	12	7	1	2	3	1	2	5	1	2	2	1	0	1	0	1	1	1	0	2	3	2	0	0	0	0	0	0	0	0	0	0	0	0	1
751	3	3	1	12	6	1	2	3	1	2	5	1	2	2	1	0	0	0	0	0	0	0	3	3	2	0	0	0	0	0	0	0	0	0	0	0	0	0
752	3	3	1	10	8	1	2	3	1	3	3	1	1	2	1	0	1	0	1	1	1	1	2	3	2	0	0	0	0	0	0	0	0	0	0	0	0	1
753	3	3	2	10	5	1	2	3	1	2	2	1	1	3	1	0	1	0	1	1	1	1	3	2	2	0	0	0	0	0	0	0	0	0	0	0	0	1
754	3	3	2	10	5	1	2	3	1	2	1	1	1	3	1	0	1	0	1	1	1	1	2	3	2	0	0	0	0	0	0	0	0	0	0	0	0	1
755	3	3	2	10	7	1	2	2	1	3	5	1	2	1	1	0	1	0	1	1	1	1	3	2	1	0	0	0	0	0	0	0	0	0	0	0	0	1
756	3	3	1	10	3	1	2	2	1		3	1		1	1	0	0	0	0	0	0	0	2	3	1	0	0	0	0	0	0	0	0	0	0	0	0	0
757	3	4	1	11	7	1	2	3	1	2	2	1	2	3	1	0	0	1	1	1	1	1	3	3	1	0	0	1	1	0	0	0	0	0	0	0	0	0
758	3	4	1	11	8	1	2	2	1	2	2	1	2	3	1	0	1	1	1	1	1	1	3	3	1	1	0	0	0	0	0	0	0	0	0	0	0	1
759	3	4	1	14	6	1	2	2	1	2	2	1	1	3	1	0	0	0	0	0	0	0	2	2	1	0	0	0	0	0	0	0	0	0	0	0	0	0
761	3	4	1	11	8	1	2	2	1	2	2	1	2	1	1	0	1	0	1	1	1	0	3	2	2	0	0	0	0	0	0	0	0	0	0	0	0	1
762	3	4	1	14	7	1	1	3	1	2	2	1	2	3	1	0	0	1	1	1	1	0	2	2	1	0	1	1	0	0	0	0	0	0	0	0	0	0
763	3	4	1	11	4	1	2	2	1	2	2	1	1	2	1	0	0	0	0	0	0	0	3	2	2	0	0	0	0	0	0	0	0	0	0	0	0	0
764	3	4	1	12	10	1	2	2	1	2	2	1	1	1	1	0	0	0	0	0	0	0	3	2	2	0	0	0	0	0	0	0	0	0	0	0	0	0
765	3	4	1	11	6	1	2	2	1	2	2	1	1	2	1	0	1	1	1	0	0	0	2	2	1	0	1	0	0	0	0	0	0	0	0	0	0	1
766	3	4	1	11	7	1	2	2	1	2	2	1	1	1	1	0	0	0	0	0	0	0	3	2	1	0	0	0	0	0	0	0	0	0	0	0	0	0
767	3	4	1	11	10	2	1	2	1	2	2	1	1	1	1	0	1	0	1	1	1	0	3	2	1	0	0	0	0	0	0	0	0	0	0	0	0	1
768	3	4	1	11	10	1	2	2	1	1	1	2	2	2	1	0	1	1	1	1	1	1	2	2	2	0	1	0	0	0	0	0	0	0	0	0	0	1
769	3	4	1	11	9	2	2	2	1	2	2	1	1	3	1	0	1	1	1	1	1	0	2	3	1	1	0	0	0	0	0	0	0	0	0	0	0	1
770	3	4	1	11	4	1	2	2	1	2	2	1	1	1	1	0	1	1	1	1	1	1	3	2	2	1	0	0	0	0	0	0	0	0	0	0	0	1
771	3	4	1	11	9	2	2	2	2	2	2	1	2	3	1	0	0	0	0	0	0	0	3	2	1	0	0	0	0	0	0	0	0	0	0	0	0	0
772	3	4	2	11	6	1	2	2	1	2	2	1	2	2	1	0	1	1	1	1	1	1	2	2	2	0	1	0	0	0	0	0	0	0	0	0	0	1
773	3	4	1	11	7	1	2	3	1	2	2	1	1	3	1	0	1	0	1	1	1	1	2	2	2	0	0	0	0	0	0	0	0	0	0	0	0	1
774	3	4	1	11	7	1	2	2	1	2	2	1	1	1	1	0	1	1	1	1	1	1	3	3	2	0	1	0	0	0	0	0	0	0	0	0	0	1
775	3	4	2	11	6	1	2	3	1	2	2	1	2	2	1	0	0	0	0	0	1	0	2	2	1	0	0	0	0	0	0	0	0	0	0	0	0	0
776	3	4	1	12	6	1	2	3	1	2	2	1	1	3	1	0	1	1	1	0	0	0	2	3	1	1	0	0	0	0	0	0	0	0	0	0	0	2
777	3	4	2	12	6	1	2	2	1	2	2	1	1	1	1	0	1	1	1	0	1	0	3	2	1	0	1	0	0	0	0	0	0	0	0	0	0	1
778	3	4	1	12	6	1	2	3	1	2	2	1	1	2	1	0	1	0	1	1	1	0	2	2	2	0	0	0	0	0	0	0	0	0	0	0	0	1
779	3	4	1	13	5	1	2	3	1	3	2	1	2	3	1	0	1	0	1	1	1	1	3	2	1	0	0	0	0	0	0	0	0	0	0	0	0	1
780	3	4	1	12	9	1	2	2	1	2	2	1	1	1	1	0	1	0	1	1	1	1	2	2	2	0	0	0	0	0	0	0	0	0	0	0	0	1
781	3	4	1	11	5	1	2	2	1	2	2	1	2	1	1	0	1	0	1	1	1	1	3	2	2	0	0	0	0	0	0	0	0	0	0	0	0	1
782	3	4	1	12	7	1	2	3	1	1	2	1	2	2	1	0	0	1	1	1	1	1	3	3	2	0	0	0	1	0	0	0	0	0	0	0	0	0
783	3	4	2	11	4	1	2	2	1	2	2	1	1	2	1	0	1	1	1	1	1	0	2	2	1	0	0	0	1	0	0	0	0	0	0	0	0	1
784	3	4	1	11	7	1	2	3	1	2	2	1	1	1	1	0	0	0	0	0	0	0	2	3	1	0	0	0	0	0	0	0	0	0	0	0	0	0
785	3	4	1	12	5	1	2	2	1	2	2	1	1	1	1	0	1	0	1	1	1	0	3	2	1	0	0	0	0	0	0	0	0	0	0	0	0	1
786	3	4	2	13	5	1	2	3	1	2	2	1	1	3	1	0	0	1	1	1	1	0	2	2	1	1	0	0	0	0	0	0	0	0	0	0	0	0
787	3	4	2	14	7	1	2	3	1	2	2	1	2	2	1	0	0	0	0	0	0	0	2	3	2	0	0	0	0	0	0	0	0	0	0	0	0	0
788	3	4	1	11	5	1	2	2	1		2	1		1	1	0	0	1	1	1	1	0	3	2	2	1	0	0	0	0	0	0	0	0	0	0	0	0
789	3	4	1	14	10	1	2	2	1	2	2	1	2	3	1	0	1	1	1	1	1	0	2	2	2	1	0	0	0	0	0	0	0	0	0	0	0	1
790	3	4	2	12	7	1	2	2	1	2	5	1	1	3	1	0	0	1	1	1	1	1	3	3	2	0	0	0	1	0	0	0	0	0	0	0	0	0
791	3	4	1	11	9	1	2	3	1	2	2	1	1	2	1	0	0	0	0	0	0	0	3	3	1	0	0	0	0	0	0	0	0	0	0	0	0	0
792	3	4	1	11	8	2	1	2	1	2	2	2	1	2	1	0	0	1	1	1	1	0	2	2	2	0	1	0	0	0	0	0	0	0	0	0	0	0
793	3	5	1	13	3	2	1	2	1	2	2	1	1	1	1	0	1	0	1	1	1	0	2	2	1	0	0	0	0	0	0	0	0	0	0	0	0	1
794	3	5	2	14	7	1	2	3	1	1	2	1	2	1	1	0	0	1	1	1	1	0	2	2	1	0	0	0	1	0	0	0	0	0	0	0	0	0
795	3	5	1	13	7	1	2	2	1	2	2	1	2	1	1	0	1	0	1	1	1	0	3	2	1	0	0	0	0	0	0	0	0	0	0	0	0	1
796	3	5	2	13	6	1	2	1	1	1	2	1	1	3	1	0	1	0	1	1	1	1	2	3	2	0	0	0	0	0	0	0	0	0	0	0	0	1
797	3	5	1	12	8	1	2	2	1	2	2	1	2	2	1	0	0	0	0	0	0	0	2	2	1	0	0	0	0	0	0	0	0	0	0	0	0	0
798	3	5	2	13	7	1	2	2	1	2	2	1	2	3	1	0	1	0	1	1	1	0	2	2	1	0	0	0	0	0	0	0	0	0	0	0	0	1
799	3	5	2	13	5	1	2	2	1	2	2	1	2	1	1	0	0	0	0	0	1	0	3	2	1	0	0	0	0	0	0	0	0	0	0	0	0	0
800	3	5	2	14	5	2	2	2	1	2	2	1	1	3	1	0	0	1	1	1	1	0	2	2	1	1	0	0	0	0	0	0	0	0	0	0	0	0
801	3	5	1	13	8	1	2	2	1	2	2	1	2	3	1	0	1	0	1	1	1	0	2	2	1	0	0	0	0	0	0	0	0	0	0	0	0	1
802	3	5	1	13	8	1	2	2	1		2	2		2	1	0	0	0	0	0	0	0	2	2	1	0	0	0	0	0	0	0	0	0	0	0	0	0
803	3	5	1	13	6	1	2	2	1	2	2	1	1	2	1	0	0	0	0	0	0	0	2	2	1	0	0	0	0	0	0	0	0	0	0	0	0	0
804	3	5	1	13	7	1	2	3	1	2	2	1	1	2	1	0	0	1	1	1	1	0	2	2	1	0	1	0	0	0	0	0	0	0	0	0	0	0
805	3	5	2	13	7	1	2	3	1	2	5	1	2	3	1	0	1	1	1	1	1	0	3	2	1	1	0	0	1	0	0	0	0	0	0	0	0	1
806	3	5	2	13	4	1	2	2	1	1	3	1	1	3	1	0	0	0	0	0	1	0	2	2	1	0	0	0	0	0	0	0	0	0	0	0	0	0
807	3	5	2	13	7	1	2	3	1	1	2	1	2	3	1	0	1	1	1	1	1	1	3	2	1	1	0	0	0	0	0	0	0	0	0	0	0	1
808	3	5	1	13	8	1	2	1	1	2	2	2	1	3	1	0	0	1	1	1	1	1	3	3	2	1	0	0	0	0	0	0	0	0	0	0	0	0
809	3	5	2	13	9	1	2	3	1	2	2	1	2	3	1	0	0	1	1	1	1	0	2	2	1	1	0	0	0	0	0	0	0	0	0	0	0	0
810	3	5	1	14	3	1	2	2	1	2	2	1	1	2	1	0	0	1	1	1	1	0	3	3	1	0	0	1	1	0	0	0	0	0	0	0	0	0
811	3	5	1	13	7	1	2	2	1	2	2	1	2	2	1	0	1	0	1	1	1	0	2	2	1	0	0	0	0	0	0	0	0	0	0	0	0	1
812	3	5	2	13	10	1	2	3	1	2	2	1	1	3	1	0	0	1	1	1	1	0	2	3	1	1	0	0	0	0	0	0	0	0	0	0	0	0
814	3	5	1	13	9	1	2	3	1	2	2	1	2	2	1	0	1	1	1	1	1	1	2	2	1	1	0	0	0	0	0	0	0	0	0	0	0	2
815	3	5	1	13	6	1	2	2	1	2	2	1	1	1	1	0	1	1	1	1	1	1	3	2	1	1	0	0	0	0	0	0	0	0	0	0	0	1
816	3	5	1	13	8	1	2	2	1	1	2	1	2	2	1	0	0	0	0	1	0	0	3	2	1	0	0	0	0	0	0	0	0	0	0	0	0	0
817	3	5	1	13	7	1	2	2	1	3	2	1	2	3	1	0	0	1	1	1	1	1	2	3	2	0	0	1	1	0	0	0	0	0	0	0	0	0
818	3	5	1	14	7	1	2	2	1	2	2	1	1	1	1	0	0	1	1	0	1	1	2	2	2	0	0	0	1	1	0	0	0	0	0	0	0	0
819	3	5	2	13	9	2	2	3	1	2	2	1	1	2	1	0	1	0	1	1	1	1	3	3	2	0	0	0	0	0	0	0	0	0	0	0	0	1
820	3	5	1	13	5	1	1	3	1		2	1		1	1	0	0	0	0	0	1	0	2	2	1	0	0	0	0	0	0	0	0	0	0	0	0	0
821	3	5	1	13	7	1	1	2	1	2	2	1	1	2	1	0	1	1	1	1	1	1	3	3	2	0	1	0	0	0	0	0	0	0	0	0	0	1
822	3	5	1	14	7	1	2	2	1	2	2	1	1	1	1	0	1	1	1	1	1	1	3	3	2	1	0	1	0	0	0	0	0	0	0	0	0	1
823	3	5	1	13	7	1	2	3	1	1	3	1	1	2	1	0	0	0	0	0	0	0	2	2	1	0	0	0	0	0	0	0	0	0	0	0	0	0
824	3	5	2	13	9	1	2	2	2	2	2	1	1	3	1	0	0	0	0	0	0	0	2	2	1	0	0	0	0	0	0	0	0	0	0	0	0	0
825	3	5	1	13	7	1	2	2	1	1	2	2	2	2	1	0	0	0	0	0	0	0	2	2	1	0	0	0	0	0	0	0	0	0	0	0	0	0
826	3	5	1	13	5	1	2	3	1	2	2	1	1	3	1	0	0	0	0	0	0	0	2	2	1	0	0	0	0	0	0	0	0	0	0	0	0	0
827	3	5	1	13	11	1	1	2	1	2	2	1	1	2	1	0	0	1	1	1	1	1	3	3	2	1	0	1	1	0	0	0	0	0	0	0	0	0
828	3	5	1	13	7	1	2	3	1	2	2	1	1	3	1	0	0	1	1	1	1	1	3	3	2	1	0	0	0	0	0	0	0	0	0	0	0	0
829	3	6	2	13	7	1	2	3	1	1	2	1	1	3	1	0	0	0	0	0	0	0	2	2	1	0	0	0	0	0	0	0	0	0	0	0	0	0
830	3	6	1	14	7	1	2	2	1	2	2	1	1	1	1	0	0	0	0	0	0	0	2	2	1	0	0	0	0	0	0	0	0	0	0	0	0	0
831	3	6	1	13	5	1	2	3	1		2	1		1	1	0	0	1	1	1	0	1	3	2	2	0	0	1	0	0	0	0	0	0	0	0	0	0
832	3	6	1	13	6	1	2	3	1		2	1		2	1	0	0	0	0	0	0	0	2	2	1	0	0	0	0	0	0	0	0	0	0	0	0	0
833	3	6	1	14	8	1	1	3	1	2	2	1	1	2	1	0	1	1	1	1	1	1	3	3	2	1	0	0	0	0	0	0	0	0	0	0	0	1
834	3	6	2	14	7	1	2	3	1	2	2	1	2	3	1	0	0	0	0	0	0	0	2	2	1	0	0	0	0	0	0	0	0	0	0	0	0	0
835	3	6	2	14	4	1	2	3	1		3	1		3	1	0	0	0	0	0	0	0	2	2	1	0	0	0	0	0	0	0	0	0	0	0	0	0
836	3	6	2	14	7	1	2	3	1	3	2	1	2	2	1	0	0	0	0	0	0	0	2	2	1	0	0	0	0	0	0	0	0	0	0	0	0	0
837	3	6	2	14	6	1	1	2	1	2	2	1	2	1	1	0	0	0	0	0	1	0	2	2	1	0	0	0	0	0	0	0	0	0	0	0	0	0
838	3	6	2	14	5	1	2	3	1	2	2	1	1	2	1	0	0	0	0	0	0	0	3	2	1	0	0	0	0	0	0	0	0	0	0	0	0	0
839	3	6	1	14	8	1	1	3	1	2	2	1	2	2	1	0	0	1	1	1	1	1	3	3	2	1	0	0	0	0	0	1	0	0	0	0	0	0
840	3	6	1	14	6	1	2	3	1	2	2	1	1	1	1	0	1	1	1	1	1	1	2	2	2	0	1	0	0	0	0	0	0	0	0	0	0	1
841	3	6	1	13	8	1	2	2	1	2	2	1	2	2	1	0	0	1	1	1	1	1	2	3	2	1	0	0	0	0	0	0	0	0	0	0	0	0
842	3	6	1	14	12	1	2	3	1	2	2	1	2	1	1	0	1	1	1	1	1	0	3	2	2	1	0	0	0	0	0	0	0	0	0	0	0	1
843	3	6	1	14	4	1	2	3	1	2	2	1	1	1	1	0	0	0	0	1	0	0	2	2	1	0	0	0	0	0	0	0	0	0	0	0	0	0
844	3	6	1	14	7	1	2	1	1	2	2	1	2	3	1	0	1	1	1	1	1	1	3	3	2	1	1	0	0	0	0	0	0	0	0	0	0	1
845	3	6	1	13	6	1	2	3	1	2	2	1	2	3	1	0	1	1	1	0	1	1	3	3	2	0	1	0	0	0	0	0	0	0	0	0	0	1
846	3	6	1	14	8	1	2	3	1	2	2	1	1	3	1	0	0	1	1	0	1	1	2	2	2	1	0	0	0	0	0	0	0	0	0	0	0	0
847	3	6	1	14	12	1	2	2	1	2	2	1	2	3	1	0	1	1	1	1	1	1	3	3	2	0	0	1	1	0	0	0	0	0	0	0	0	1
848	3	6	2	14	6	1	2	2	1	2	2	1	2	3	1	0	1	0	1	1	1	1	2	3	2	0	0	0	0	0	0	0	0	0	0	0	0	1
849	3	6	2	14	8	1	2	3	1	2	2	1	1	3	1	0	1	0	1	0	1	1	3	2	2	0	0	0	0	0	0	0	0	0	0	0	0	1
850	3	6	1	14	7	1	2	2	1	2	2	1	2	1	2	0	1	1	1	0	1	1	2	2	2	0	1	0	0	0	0	0	0	0	0	0	0	1
851	3	6	1	13	7	1	2	2	1	2	2	1	1	2	1	0	0	0	0	0	0	0	2	3	1	0	0	0	0	0	0	0	0	0	0	0	0	0
852	3	6	2	14	4	1	2	3	1		2	1		2	1	0	0	0	0	0	0	0	2	3	1	0	0	0	0	0	0	0	0	0	0	0	0	0
853	3	6	2	14	7	1	2	2	1	2	2	1	2	1	1	0	0	0	0	1	0	0	2	3	1	0	0	0	0	0	0	0	0	0	0	0	0	0
854	3	6	1	14	8	1	2	3	1	1	5	1	2	2	1	0	0	0	0	1	0	0	2	3	1	0	0	0	0	0	0	0	0	0	0	0	0	0
855	3	6	1	14	5	1	2	3	1	1	2	1	2	2	1	0	0	0	0	0	0	0	2	3	1	0	0	0	0	0	0	0	0	0	0	0	0	0
856	3	6	1	14	7	1	2	3	1	1	1	1	1	1	1	0	0	1	1	1	1	1	3	3	2	1	0	0	0	0	0	0	0	0	0	0	0	0
857	3	6	1	14	3	1	2	2	1	2	2	1	1	1	2	0	0	0	0	1	0	0	2	2	1	0	0	0	0	0	0	0	0	0	0	0	0	0
858	3	6	2	14	9	1	2	3	1		2	1		1	1	0	1	0	1	0	1	1	3	3	2	0	0	0	0	0	0	0	0	0	0	0	0	1
859	3	6	2	14	6	1	2	2	1		2	1		2	1	0	1	0	1	1	1	1	2	3	2	0	0	0	0	0	0	0	0	0	0	0	0	1
860	3	6	1	14	9	1	2	2	1	2	2	1	1	1	1	0	0	0	0	0	0	0	2	2	1	0	0	0	0	0	0	0	0	0	0	0	0	0
861	3	6	1	14	7	1	2	2	1	4	2	1	2	2	2	0	1	1	1	1	1	1	3	3	2	0	1	1	0	0	0	0	0	0	0	0	0	1
862	3	6	1	14	7	1	2	2	1	2	2	1	2	1	1	0	1	0	1	0	1	1	3	3	2	0	0	0	0	0	0	0	0	0	0	0	0	1
863	3	6	1	13	6	1	2	2	1	2	2	1	2	3	1	0	0	0	0	1	0	0	2	2	1	0	0	0	0	0	0	0	0	0	0	0	0	0
864	3	6	2	14	6	1	2	3	1	2	2	1	2	3	1	0	0	0	0	1	0	0	2	2	1	0	0	0	0	0	0	0	0	0	0	0	0	0
